# Supplementary material for: N-Glycoproteins Have a Major Role in MGL Binding to Colorectal Cancer Cell Lines: Associations with Overall Proteome Diversity
Source: Int J Mol Sci. 2020 Aug 1;21(15):5522. doi: 10.3390/ijms21155522 (PMC7432225; doi:10.3390/ijms21155522)
Supplement: Supplementary file 1 [file ijms-21-05522-s001.zip]

Archive with 2 entries (2 files):
- ijms-868080-supplementary/Pirro et al_IJMS_supplemental figures.docx.docx
- ijms-868080-supplementary/Pirro et al_IJMS_Supplemental tables.xlsx
