# Supplementary material for: N-Glycoproteins Have a Major Role in MGL Binding to Colorectal Cancer Cell Lines: Associations with Overall Proteome Diversity
Source: Int J Mol Sci. 2020 Aug 1;21(15):5522. doi: 10.3390/ijms21155522 (PMC7432225; doi:10.3390/ijms21155522)
Supplement: Supplementary file 1 [file ijms-21-05522-s001.zip › ijms-868080-supplementary/Pirro et al_IJMS_Supplemental tables.xlsx]

## Sheet: Table S1
Table S1: Release of N-glycans reduces the MGL-binding of proteins from CRC cell lines. MGL pull-downs were performed after N-glycan release of the total protein extracts of HCT116 and HT29 cells. Bound proteins were analysed by SDS-PAGE, trypsin digestion and LC-MS/MS. The top 20 MGL-binding proteins that we previously identified [16] are shown (in green, PNGase F - (white indicates not identifi…
			HCT116		HT29
UniProt Entry	Protein names	Gene names	PNGase F -	PNGase F +	PNGase F -	PNGase F +
Q92896	Golgi apparatus protein 1 *	GLG1	263	32	94	18
P08581	Hepatocyte growth factor receptor	MET	108	0	117	5
Q92673	Sortilin-related receptor *	SORL1	131	0	78	0
P05556	Integrin beta-1	ITGB1	100	99	73	14
Q13308	Inactive tyrosine-protein kinase 7 *	PTK7	149	12	11	0
Q9P2B2	Prostaglandin F2 receptor negative regulator	PTGFRN	110	50	41	0
O75054	Immunoglobulin superfamily member 3	IGSF3	75		66
P26006	Integrin alpha-3 *	ITGA3	83	111	55	0
P10586	Receptor-type tyrosine-protein phosphatase F	PTPRF			90	0
Q6ZRP7	Sulfhydryl oxidase 2	QSOX2	5	0	75	0
Q8NBJ4	Golgi membrane protein 1 *	GOLM1	20	0	41	0
P02786	Transferrin receptor protein 1	TFRC	21	133	36	67
P20023	Complement receptor type 2	CR2	52
P05023	Sodium/potassium-transporting ATPase subunit alpha-1	ATP1A1	38	252	6	186
P51572	B-cell receptor-associated protein 31	BCAP31			39	0
O75369	Filamin-B	FLNB			26	58
Q15262	Receptor-type tyrosine-protein phosphatase kappa	PTPRK	7		21
P08195	4F2 cell-surface antigen heavy chain	SLC3A2	33	84
P15529	Membrane cofactor protein	CD46			30	0
P11279	Lysosome-associated membrane glycoprotein 1	LAMP1			28	0

## Sheet: Table S2
Table S2: Raw data of comparative quantitative proteomics with TMT labeling on HCT116, HT29 and LS174T. The binary comparison of the protein abundance is shown.
Uniprot Entry	Protein name	Gene name	Number Peptides	Number Unique Peptides	Mass [kDa]	Abundance Ratio: HT29/HCT116	Abundance Ratio: HT29 /LS174T	Abundance Ratio: HCT116/LS174T	Modifications
Q29963	HLA class I histocompatibility antigen	HLA-C	9	1	40.9	0.021	0.163	6.48
Q96GY0	Zinc finger C2HC domain-containing protein 1A	ZC2HC1A	2	2	35.1	0.054	0.138	2.002	Acetyl [N-Term]
P22223	Cadherin-3	CDH3	4	2	91.4	0.055	0.492	9.43
Q03135	Caveolin-1	CAV1	6	6	20.5	0.059	1.068	18.21
Q6ZMU5	Tripartite motif-containing protein 72	TRIM72	16	16	52.7	0.061	0.987	15.198
Q02952	A-kinase anchor protein 12	AKAP12	87	87	191.4	0.065	1.039	15.964
Q9UK22	F-box only protein 2	FBXO2	7	7	33.3	0.068	0.765	11.232
Q96NY9	Cr	MUS81	1	1	61.1	0.073	0.937	13.796
O15479	Melanoma-associated antigen B2	MAGEB2	8	8	35.3	0.074	1.38	18.745
P12277	Creatine kinase B-type	CKB	21	21	42.6	0.076	0.208	2.798
P0DN87	Choriogonadotropin subunit beta 7	CGB7	1	1	17.7	0.088	0.691	7.491
Q15847	Adipogenesis regulatory factor	ADIRF	7	7	7.9	0.089	0.1	1.167
P09382	Galectin-1	LGALS1	8	8	14.7	0.097	1.544	15.724	Acetyl [N-Term]
P36551	Oxygen-dependent coproporphyrinogen-III oxidase	CPOX	20	20	50.1	0.098	0.87	8.408
P52926	High mobility group protein HMGI-C	HMGA2	6	6	11.8	0.102	0.771	7.023
P00918	Carbonic anhydrase 2	CA2	9	9	29.2	0.103	0.313	2.65	Acetyl [N-Term]
Q96AC1	Fermitin family homolog 2	FERMT2	3	2	77.8	0.107	0.844	9.569
P35610	Sterol O-acyltransferase 1	SOAT1	2	2	64.7	0.116	0.309	2.638
Q6NZI2	Caveolae-associated protein 1	CAVIN1	11	11	43.5	0.119	1.822	17.353	Acetyl [N-Term]
Q16658	Fascin	FSCN1	28	28	54.5	0.123	0.598	5.091	Acetyl [N-Term]
P63096	Guanine nucleotide-binding protein G(i) subunit alpha-1	GNAI1	10	4	40.3	0.131	1.447	11.025
Q14353	Guanidinoacetate N-methyltransferase	GAMT	4	4	26.3	0.131	0.813	6.268	Acetyl [N-Term]
Q13509	Tubulin beta-3 chain	TUBB3	21	4	50.4	0.131	0.758	5.764
P02795	Metallothionein-2	MT2A	3	1	6	0.131	0.215	1.659	Acetyl [N-Term]
Q15417	Calponin-3	CNN3	13	11	36.4	0.135	0.399	2.949	Acetyl [N-Term]
Q9UNS1	Protein timeless homolog	TIMELESS	3	3	138.6	0.137	0.774	4.928
P16188	HLA class I histocompatibility antigen	HLA-A	11	2	40.9	0.141	0.141	1.002
P30483	HLA class I histocompatibility antigen	HLA-B	8	4	40.4	0.143	3.567	23.938
Q9BQI0	Allograft inflammatory factor 1-like	AIF1L	2	2	17.1	0.143	0.302	2.113
Q9UPW6	DNA-binding protein SATB2	SATB2	3	3	82.5	0.143	0.019	0.099
Q6P5R6	60S rib	RPL22L1	5	5	14.6	0.144	0.141	0.978
Q7L266	Isoaspartyl peptidase/L-asparaginase	ASRGL1	1	1	32	0.148	0.108	0.671
Q05682	Caldesmon	CALD1	14	14	93.2	0.15	0.214	1.431
Q9NX02	NACHT	NLRP2	3	3	120.4	0.152	0.885	6.248
P27338	Amine oxidase [flavin-containing] B	MAOB	8	6	58.7	0.154	1.158	6.601
Q01167	Forkhead box protein K2	FOXK2	3	1	69	0.156	0.354	1.484
Q13485	Mothers against decapentaplegic homolog 4	SMAD4	6	6	60.4	0.159	0.181	1.073
B1AK53	Espin	ESPN	2	2	91.7	0.166	0.775	4.681
Q16643	Drebrin	DBN1	19	19	71.4	0.167	0.988	5.936	Acetyl [N-Term]
Q9NPH2	In	ISYNA1	15	15	61	0.167	0.606	3.648	Acetyl [N-Term]
P09455	Retinol-binding protein 1	RBP1	9	9	15.8	0.172	0.771	4.487
Q8WW33	Gametocyte-specific factor 1	GTSF1	5	5	19.3	0.173	0.755	4.367	Acetyl [N-Term]
P08729	Keratin	KRT7	25	17	51.4	0.177	0.891	5.038
P62760	Visinin-like protein 1	VSNL1	5	5	22.1	0.178	0.08	0.446
O75521	Enoyl-CoA delta isomerase 2	ECI2	13	13	43.6	0.18	0.153	0.85
Q14195	Dihydropyrimidinase-related protein 3	DPYSL3	7	4	61.9	0.185	1.162	6.259
P08133	Annexin A6	ANXA6	34	34	75.8	0.186	1.175	6.279
P17275	Transcription factor jun-B	JUNB	4	3	35.9	0.192	0.363	1.939
P15121	Ald	AKR1B1	11	11	35.8	0.192	0.085	0.438
Q9BQ70	Transcription factor 25	TCF25	14	14	76.6	0.193	0.723	2.911
Q8WX93	Palladin	PALLD	15	15	150.5	0.196	0.357	2.039
Q9Y281	Cofilin-2	CFL2	9	4	18.7	0.197	0.566	2.963	Acetyl [N-Term]
P84157	Matrix-remodeling-associated protein 7	MXRA7	2	2	21.5	0.197	0.264	1.51
Q969S2	Endonuclease 8-like 2	NEIL2	2	2	36.8	0.204	0.32	1.672
P55809	Succinyl-CoA:3-ketoacid coenzyme A transferase 1	OXCT1	20	20	56.1	0.208	0.129	0.666
Q9UJM3	ERBB receptor feedback inhibitor 1	ERRFI1	3	3	50.5	0.211	1.525	6.781
Q05639	Elongation factor 1-alpha 2	EEF1A2	25	12	50.4	0.213	4.15	19.483
P51161	Gastrotropin	FABP6	2	2	14.4	0.214	0.066	0.248
Q9Y6X4	Soluble lamin-associated protein of 75 kDa	FAM169A	8	8	74.9	0.225	0.211	1.072	Acetyl [N-Term]
Q8TB36	Gangli	GDAP1	2	2	41.3	0.227	0.313	1.332
Q9P0M6	Core histone macro-H2A.2	H2AFY2	15	13	40	0.227	0.145	0.64
P21579	Synaptotagmin-1	SYT1	4	4	47.5	0.23	0.938	4.447
Q9Y2D5	A-kinase anchor protein 2	AKAP2	2	2	94.6	0.232	0.531	2.082
P04792	Heat shock protein beta-1	HSPB1	13	13	22.8	0.233	1.488	6.386
A1X283	SH3 and PX domain-containing protein 2B	SH3PXD2B	5	5	101.5	0.234	0.637	2.759
O60664	Perilipin-3	PLIN3	20	20	47	0.238	1.041	4.149	Acetyl [N-Term]
Q9P0J7	E3 ubiquitin-protein ligase KCMF1	KCMF1	4	4	41.9	0.24	0.852	3.648
Q9P0J1	[Pyruvate dehydrogenase [acetyl-transferring]]-ph	PDP1	17	17	61	0.24	0.609	2.537
P49789	Bis(5'-aden	FHIT	2	2	16.8	0.24	0.229	1.311
Q9NQB0	Transcription factor 7-like 2	TCF7L2	3	3	67.9	0.244	0.542	2.207
P14209	CD99 antigen	CD99	1	1	18.8	0.245	0.485	1.816
Q7Z309	Protein FAM122B	FAM122B	3	3	26.9	0.246	1.494	5.811	Acetyl [N-Term]
P06737	Glycogen ph	PYGL	47	37	97.1	0.247	1.513	5.779	Acetyl [N-Term]
O75525	KH domain-containing	KHDRBS3	3	1	38.8	0.252	0.139	0.559
P47895	Aldehyde dehydrogenase family 1 member A3	ALDH1A3	19	15	56.1	0.256	1.748	6.646
Q9Y4G6	Talin-2	TLN2	19	5	271.4	0.256	0.101	0.437
Q6PL24	Protein TMED8	TMED8	2	2	35.7	0.259	0.338	1.307
O43169	Cytochrome b5 type B	CYB5B	9	9	16.3	0.26	0.914	3.636	Acetyl [N-Term]
Q14315	Filamin-C	FLNC	34	18	290.8	0.262	0.936	3.897
Q9H1B7	Interferon regulatory factor 2-binding protein-like	IRF2BPL	8	6	82.6	0.262	0.855	3.735
P28290	Sperm-specific antigen 2	SSFA2	31	30	138.3	0.263	1.491	5.644
P21583	Kit ligand	KITLG	1	1	30.9	0.266	2.889	10.844
Q9NYP7	Elongation of very long chain fatty acids protein 5	ELOVL5	2	2	35.3	0.267	0.174	0.661	Acetyl [N-Term]
O60911	Cathepsin L2	CTSV	1	1	37.3	0.268	1.322	4.892
Q14527	Helicase-like transcription factor	HLTF	3	3	113.9	0.269	0.815	2.989
P0DMN0	Sulfotransferase 1A4	SULT1A4	6	1	34.2	0.269	0.367	1.469	Acetyl [N-Term]
P10253	Lys	GAA	15	15	105.3	0.269	0.382	1.368
O43665	Regulator of G-protein signaling 10	RGS10	6	6	20.2	0.276	0.96	3.521
Q9HCJ3	Ribonucleoprotein PTB-binding 2	RAVER2	2	2	74.3	0.278	0.22	0.767	Acetyl [N-Term]
Q13740	CD166 antigen	ALCAM	17	17	65.1	0.278	0.092	0.331
Q07065	Cyt	CKAP4	37	36	66	0.279	0.275	0.974
Q9H939	Proline-serine-threonine ph	PSTPIP2	1	1	38.8	0.282	0.228	0.808
Q7Z3J2	UPF0505 protein C16orf62	C16orf62	4	4	109.5	0.285	0.192	0.674
P35580	My	MYH10	59	34	228.9	0.29	2.112	7.375
P98171	Rho GTPase-activating protein 4	ARHGAP4	8	8	105	0.29	0.168	0.551
Q3SXM5	Inactive hydroxysteroid dehydrogenase-like protein 1	HSDL1	6	6	37	0.291	0.574	1.985	Acetyl [N-Term]
Q9NQS3	Nectin-3	NECTIN3	2	2	61	0.294	0.283	0.962
P53004	Biliverdin reductase A	BLVRA	5	5	33.4	0.295	0.821	2.863
O00459	Ph	PIK3R2	2	1	81.5	0.296	0.393	1.362
Q7Z3D6	D-glutamate cyclase	C14orf159	9	9	66.4	0.296	0.165	0.658
P04181	Ornithine aminotransferase	OAT	14	14	48.5	0.302	0.915	3.349
P04732	Metallothionein-1E	MT1E	3	2	6	0.302	0.408	1.057	Acetyl [N-Term]
Q14116	Interleukin-18	IL18	11	11	22.3	0.303	1.097	3.368	Acetyl [N-Term]
Q5JVS0	Intracellular hyaluronan-binding protein 4	HABP4	3	3	45.8	0.305	0.373	1.205
P15311	Ezrin	EZR	55	41	69.4	0.306	0.829	2.894
Q5T2T1	MAGUK p55 subfamily member 7	MPP7	10	10	65.5	0.309	0.63	2.038
P07948	Tyr	LYN	8	5	58.5	0.311	0.365	1.161
O00154	Cyt	ACOT7	18	18	41.8	0.314	0.501	1.755
P22830	Ferrochelatase	FECH	6	6	47.8	0.318	0.353	1.228
Q9H5V8	CUB domain-containing protein 1	CDCP1	12	12	92.9	0.319	0.631	1.943
Q8NDC0	MAPK-interacting and spindle-stabilizing protein-like	MAPK1IP1L	1	1	24.3	0.319	0.483	1.385	Acetyl [N-Term]
Q96QD8	Sodium-coupled neutral amino acid transporter 2	SLC38A2	5	5	56	0.32	1.058	2.92
P50453	Serpin B9	SERPINB9	16	15	42.4	0.321	1.793	5.581	Acetyl [N-Term]
O15427	Monocarboxylate transporter 4	SLC16A3	8	8	49.4	0.324	0.804	2.376
Q96KB5	Lymphokine-activated killer T-cell-originated protein kinase	PBK	14	14	36.1	0.326	0.677	1.388	Acetyl [N-Term]
Q15654	Thyroid receptor-interacting protein 6	TRIP6	7	7	50.3	0.329	1.359	4.126
Q9NZM1	Myoferlin	MYOF	66	66	234.6	0.332	0.843	2.469
Q8N9F7	Glyceroph	GDPD1	2	2	36.1	0.333	0.421	1.264
Q9NUJ1	Mycophenolic acid acyl-glucuronide esterase	ABHD10	14	14	33.9	0.335	0.975	3.216
O95819	Mitogen-activated protein kinase kinase kinase kinase 4	MAP4K4	7	4	142	0.335	0.42	1.096
Q9NTM9	Copper home	CUTC	4	4	29.3	0.339	1.276	3.761
Q96JA4	Membrane-spanning 4-domains subfamily A member 14	MS4A14	1	1	76.5	0.339	0.684	1.272
Q9HAD4	WD repeat-containing protein 41	WDR41	1	1	51.7	0.342	0.388	1.243
Q13433	Zinc transporter ZIP6	SLC39A6	1	1	85	0.342	0.417	1.208
P51784	Ubiquitin carboxyl-terminal hydrolase 11	USP11	12	11	109.7	0.343	1.293	3.946
Q96LD4	Tripartite motif-containing protein 47	TRIM47	8	8	69.5	0.345	1.476	4.28
Q00653	Nuclear factor NF-kappa-B p100 subunit	NFKB2	20	19	96.7	0.345	0.936	2.379	Acetyl [N-Term]
Q969T9	WW domain-binding protein 2	WBP2	5	5	28.1	0.349	0.459	1.26
Q14011	Cold-inducible RNA-binding protein	CIRBP	9	8	18.6	0.349	0.458	1.222
Q02809	Procollagen-lysine	PLOD1	16	16	83.5	0.35	0.797	2.276
P45985	Dual specificity mitogen-activated protein kinase kinase 4	MAP2K4	9	9	44.3	0.351	0.562	1.505	Acetyl [N-Term]
Q9H008	Ph	LHPP	7	7	29.1	0.353	0.766	2.117
Q9Y2Y0	ADP-rib	ARL2BP	1	1	18.8	0.355	1.068	2.395
Q9UMX5	Neudesin	NENF	6	6	18.8	0.356	0.464	1.265
O43795	Unconventional my	MYO1B	38	35	131.9	0.356	0.282	0.831
Q8TB52	F-box only protein 30	FBXO30	1	1	82.3	0.359	0.464	1.23
Q8N0X4	Citrate lyase subunit beta-like protein	CLYBL	7	7	37.3	0.359	0.372	1.222
Q13425	Beta-2-syntrophin	SNTB2	3	2	57.9	0.361	0.853	2.415
P62166	Neuronal calcium sensor 1	NCS1	1	1	21.9	0.363	0.805	2.489
O94966	Ubiquitin carboxyl-terminal hydrolase 19	USP19	5	5	145.6	0.366	0.598	1.567
P50151	Guanine nucleotide-binding protein G(I)/G(S)/G(O) subunit gamma-10	GNG10	1	1	7.2	0.368	0.55	1.153
O95825	Quinone oxidoreductase-like protein 1	CRYZL1	2	2	38.7	0.37	0.816	2.193
P49366	Deoxyhypusine synthase	DHPS	6	6	40.9	0.372	0.888	2.291
Q3ZCW2	Galectin-related protein	LGALSL	2	2	19	0.374	0.245	0.662
O95210	Starch-binding domain-containing protein 1	STBD1	2	2	39	0.38	0.375	1.007
P27816	Microtubule-associated protein 4	MAP4	75	75	120.9	0.38	0.433	0.987	Acetyl [N-Term]
P45954	Short/branched chain specific acyl-CoA dehydrogenase	ACADSB	15	15	47.5	0.382	0.359	1.01
P23634	Plasma membrane calcium-transporting ATPase 4	ATP2B4	16	4	137.8	0.383	0.696	1.802
Q96P16	Regulation of nuclear pre-mRNA domain-containing protein 1A	RPRD1A	9	8	35.7	0.386	0.47	1.297	Acetyl [N-Term]
Q9BY89	Uncharacterized protein KIAA1671	KIAA1671	2	2	196.6	0.386	0.327	0.849
Q96EQ0	Small glutamine-rich tetratricopeptide repeat-containing protein beta	SGTB	1	1	33.4	0.387	0.795	3.116
Q9Y305	Acyl-coenzyme A thioesterase 9	ACOT9	15	15	49.9	0.387	0.538	1.556
Q9Y2C4	Nuclease EXOG	EXOG	2	2	41.1	0.389	0.442	1.137
P19174	1-ph	PLCG1	4	4	148.4	0.39	0.357	0.952
Q9NYB0	Telomeric repeat-binding factor 2-interacting protein 1	TERF2IP	11	11	44.2	0.392	0.733	1.898	Acetyl [N-Term]
P17900	Gangli	GM2A	4	4	20.8	0.392	0.345	0.848
O14981	TATA-binding protein-associated factor 172	BTAF1	12	12	206.8	0.393	0.841	1.991
P26006	Integrin alpha-3	ITGA3	17	17	116.5	0.395	2.426	5.701
Q9UBP9	PTB domain-containing engulfment adapter protein 1	GULP1	1	1	34.5	0.395	0.787	1.457
P32121	Beta-arrestin-2	ARRB2	5	4	46.1	0.396	0.805	2.031
Q9NWY4	Histone PARylation factor 1	HPF1	3	3	39.4	0.396	0.468	1.097
O95260	Arginyl-tRNA--protein transferase 1	ATE1	8	8	59.1	0.396	0.329	0.809
Q92820	Gamma-glutamyl hydrolase	GGH	12	12	35.9	0.397	0.188	0.512
Q96SB3	Neurabin-2	PPP1R9B	11	11	89.1	0.398	0.74	1.725
O95817	BAG family molecular chaperone regulator 3	BAG3	15	15	61.6	0.399	0.662	1.32
O60499	Syntaxin-10	STX10	6	6	28.1	0.399	0.475	1.19	Acetyl [N-Term]
Q6UB35	Monofunctional C1-tetrahydrofolate synthase	MTHFD1L	35	35	105.7	0.4	0.558	1.396
P34913	Bifunctional epoxide hydrolase 2	EPHX2	6	6	62.6	0.401	0.258	0.815
Q9UDY4	DnaJ homolog subfamily B member 4	DNAJB4	5	4	37.8	0.402	0.804	2.002
Q9BRF8	Serine/threonine-protein ph	CPPED1	6	6	35.5	0.403	0.133	0.329	Acetyl [N-Term]
Q9NR12	PDZ and LIM domain protein 7	PDLIM7	10	10	49.8	0.404	1.173	2.519
Q9Y5X1	Sorting nexin-9	SNX9	11	11	66.6	0.404	0.381	0.958
Q13033	Striatin-3	STRN3	7	6	87.2	0.405	0.675	1.693
Q9ULJ8	Neurabin-1	PPP1R9A	2	1	123.3	0.405	0.414	0.997
P20336	Ras-related protein Rab-3A	RAB3A	3	2	25	0.405	0.39	0.955
Q9C004	Protein sprouty homolog 4	SPRY4	3	3	32.5	0.409	1.009	2.649
P04350	Tubulin beta-4A chain	TUBB4A	26	3	49.6	0.411	0.81	2.203
Q8NBM8	Prenylcysteine oxidase-like	PCYOX1L	2	2	54.6	0.412	0.475	1.152
P32322	Pyrroline-5-carboxylate reductase 1	PYCR1	16	15	33.3	0.413	0.458	1.241	Acetyl [N-Term]
Q8ND82	Zinc finger protein 280C	ZNF280C	3	3	83	0.416	0.668	1.967
Q969T4	Ubiquitin-conjugating enzyme E2 E3	UBE2E3	3	2	22.9	0.416	0.616	1.545
Q15554	Telomeric repeat-binding factor 2	TERF2	11	11	59.6	0.417	0.69	1.888
P53701	Cytochrome c-type heme lyase	HCCS	7	7	30.6	0.419	0.354	0.846
Q8N4C8	Misshapen-like kinase 1	MINK1	6	3	149.7	0.42	0.3	0.627
Q01831	DNA repair protein complementing XP-C cells	XPC	4	4	105.9	0.421	0.507	1.203
Q8WVY7	Ubiquitin-like domain-containing CTD ph	UBLCP1	11	11	36.8	0.422	0.64	1.495	Acetyl [N-Term]
Q96K21	Abscission/NoCut checkpoint regulator	ZFYVE19	4	3	51.5	0.422	0.371	0.977
Q7LG56	Ribonucle	RRM2B	5	4	40.7	0.426	0.749	1.763
P19971	Thymidine ph	TYMP	7	7	49.9	0.428	0.951	2.222	Acetyl [N-Term]
O43491	Band 4.1-like protein 2	EPB41L2	33	31	112.5	0.428	0.289	0.698	Acetyl [N-Term]
Q9HB40	Retinoid-inducible serine carboxypeptidase	SCPEP1	5	5	50.8	0.429	0.465	1.043
Q14517	Protocadherin Fat 1	FAT1	28	28	506	0.432	0.773	1.869
P10644	cAMP-dependent protein kinase type I-alpha regulatory subunit	PRKAR1A	16	13	43	0.433	1.091	2.519
Q9NSY1	BMP-2-inducible protein kinase	BMP2K	2	2	129.1	0.434	0.382	0.865
P53602	Diph	MVD	11	11	43.4	0.434	0.324	0.819	Acetyl [N-Term]
Q02487	Desmocollin-2	DSC2	5	5	99.9	0.437	0.732	1.677
Q9Y241	HIG1 domain family member 1A	HIGD1A	1	1	10.1	0.437	0.513	0.943	Acetyl [N-Term]
P98187	Cytochrome P450 4F8	CYP4F8	1	1	60	0.437	0.419	0.901
Q13308	Inactive tyr	PTK7	15	15	118.3	0.438	1.768	4.032
Q9ULT8	E3 ubiquitin-protein ligase HECTD1	HECTD1	12	12	289.2	0.438	0.831	1.968
Q99541	Perilipin-2	PLIN2	2	2	48	0.438	0.201	0.383
Q96QZ7	Membrane-associated guanylate kinase	MAGI1	3	3	164.5	0.439	0.986	1.732
Q04446	1	GBE1	15	15	80.4	0.439	0.339	0.844	Acetyl [N-Term]
Q13049	E3 ubiquitin-protein ligase TRIM32	TRIM32	2	2	71.9	0.44	1.003	1.517
Q8WUZ0	B-cell CLL/lymphoma 7 protein family member C	BCL7C	2	1	23.5	0.44	0.536	1.301
Q8IUI8	Cytokine receptor-like factor 3	CRLF3	4	4	49.7	0.441	1.148	2.294
Q13671	Ras and Rab interactor 1	RIN1	5	5	84	0.441	0.453	0.997
P80404	4-aminobutyrate aminotransferase	ABAT	1	1	56.4	0.443	0.191	0.267
P22694	cAMP-dependent protein kinase catalytic subunit beta	PRKACB	12	3	40.6	0.445	0.63	1.34
Q13451	Peptidyl-prolyl cis-trans isomerase FKBP5	FKBP5	27	26	51.2	0.447	0.824	1.699
O43252	Bifunctional 3'-ph	PAPSS1	21	19	70.8	0.447	0.625	1.4
Q9H857	5'-nucleotidase domain-containing protein 2	NT5DC2	7	7	60.7	0.447	0.32	0.71
Q13641	Trophoblast glycoprotein	TPBG	1	1	46	0.449	0.962	2.144
O75131	Copine-3	CPNE3	23	22	60.1	0.449	0.852	1.983
Q01469	Fatty acid-binding protein	FABP5	16	16	15.2	0.45	0.5	1.091	Acetyl [N-Term]
Q9BTY2	Plasma alpha-L-fuc	FUCA2	8	8	54	0.452	0.22	0.487
Q07866	Kinesin light chain 1	KLC1	20	15	65.3	0.455	0.534	1.161
P58557	Putative ribonuclease	YBEY	1	1	19.3	0.455	0.427	0.967
P35241	Radixin	RDX	39	20	68.5	0.457	1.876	4.302
P20962	Parathym	PTMS	4	4	11.5	0.457	0.87	1.81
O00625	Pirin	PIR	4	4	32.1	0.457	0.574	1.058
Q96FV2	Secernin-2	SCRN2	4	4	46.6	0.458	0.631	1.413
Q9HBH0	Rho-related GTP-binding protein RhoF	RHOF	1	1	23.6	0.458	0.555	1.256
Q15942	Zyxin	ZYX	13	13	61.2	0.461	0.894	1.188
Q08752	Peptidyl-prolyl cis-trans isomerase D	PPID	27	26	40.7	0.461	0.502	1.12	Acetyl [N-Term]
Q07021	Complement component 1 Q subcomponent-binding protein	C1QBP	11	11	31.3	0.462	0.543	1.174
Q86WQ0	Nuclear receptor 2C2-associated protein	NR2C2AP	3	3	15.9	0.465	0.851	1.832	Acetyl [N-Term]
Q96GA7	Serine dehydratase-like	SDSL	6	6	34.7	0.465	0.487	1.062	Acetyl [N-Term]
P51114	Fragile X mental retardation syndrome-related protein 1	FXR1	22	19	69.7	0.466	2.92	6.268
Q13885	Tubulin beta-2A chain	TUBB2A	24	3	49.9	0.466	1.466	3.153
Q96EY4	Translation machinery-associated protein 16	TMA16	7	7	23.8	0.466	0.809	1.695
Q9NSC5	Homer protein homolog 3	HOMER3	1	1	39.8	0.466	0.739	1.619
P15153	Ras-related C3 botulinum toxin substrate 2	RAC2	6	2	21.4	0.467	1.08	2.362
Q99808	Equilibrative nucle	SLC29A1	4	4	50.2	0.468	0.906	1.547
Q01433	AMP deaminase 2	AMPD2	8	8	100.6	0.47	0.581	1.166
Q8N543	Prolyl 3-hydroxylase OGFOD1	OGFOD1	6	6	63.2	0.471	0.645	1.242
Q8N5L8	Ribonuclease P protein subunit p25-like protein	RPP25L	3	3	17.6	0.472	0.609	1.285
P35637	RNA-binding protein FUS	FUS	14	12	53.4	0.473	0.383	0.882
Q9UNW9	RNA-binding protein Nova-2	NOVA2	1	1	49	0.474	0.599	1.266
Q9H4E7	Differentially expressed in FDCP 6 homolog	DEF6	4	4	73.9	0.475	0.575	1.21
Q9ULH0	Kinase D-interacting substrate of 220 kDa	KIDINS220	2	2	196.4	0.477	0.636	1.188	Acetyl [N-Term]
Q9HCE5	N6-aden	METTL14	4	4	52.1	0.477	0.564	1.182
Q15070	Mitochondrial inner membrane protein OXA1L	OXA1L	6	6	48.5	0.478	0.629	1.34
P51965	Ubiquitin-conjugating enzyme E2 E1	UBE2E1	3	2	21.4	0.478	0.598	1.078
Q96D71	RalBP1-associated Eps domain-containing protein 1	REPS1	9	9	86.6	0.478	0.448	0.909	Acetyl [N-Term]
Q9NQH7	Probable Xaa-Pro aminopeptidase 3	XPNPEP3	7	7	57	0.479	0.49	0.956
P99999	Cytochrome c	CYCS	8	8	11.7	0.479	0.403	0.941
Q9BW72	HIG1 domain family member 2A	HIGD2A	1	1	11.5	0.48	0.928	1.779	Acetyl [N-Term]
Q04941	Proteolipid protein 2	PLP2	1	1	16.7	0.48	0.625	1.2
Q15526	Surfeit locus protein 1	SURF1	4	4	33.3	0.48	0.522	1.147
Q13330	Metastasis-associated protein MTA1	MTA1	23	15	80.7	0.481	0.863	1.792
P62256	Ubiquitin-conjugating enzyme E2 H	UBE2H	4	4	20.6	0.481	0.832	1.674
P21796	Voltage-dependent anion-selective channel protein 1	VDAC1	20	19	30.8	0.481	0.485	1.156	Acetyl [N-Term]
Q99626	Homeobox protein CDX-2	CDX2	2	2	33.5	0.481	0.093	0.174
Q9Y6M1	Insulin-like growth factor 2 mRNA-binding protein 2	IGF2BP2	25	23	66.1	0.483	0.917	2.131
Q03188	Centromere protein C	CENPC	2	2	106.8	0.483	0.568	1.086
Q15811	Intersectin-1	ITSN1	2	2	195.3	0.483	0.351	0.783
Q9Y4A0	Jerky protein homolog-like	JRKL	1	1	59.9	0.484	0.977	1.906
Q8WTT2	Nucleolar complex protein 3 homolog	NOC3L	24	24	92.5	0.484	0.66	1.358
Q9UFW8	CGG triplet repeat-binding protein 1	CGGBP1	3	3	18.8	0.485	0.517	1.066
Q7Z3C6	Autophagy-related protein 9A	ATG9A	4	4	94.4	0.485	0.53	0.997
O60353	Frizzled-6	FZD6	1	1	79.2	0.486	1.758	2.259
Q14141	Septin-6	SEPT6	10	3	49.7	0.486	0.4	0.822
Q9Y4B6	DDB1- and CUL4-associated factor 1	DCAF1	15	15	168.9	0.487	0.817	1.516	Acetyl [N-Term]
Q15154	Pericentriolar material 1 protein	PCM1	11	11	228.4	0.487	0.51	0.83
Q16637	Survival motor neuron protein	SMN1	8	8	31.8	0.489	1.168	2.307	Acetyl [N-Term]
Q6XZF7	Dynamin-binding protein	DNMBP	8	8	177.2	0.489	0.897	1.724
Q9BRT6	Protein LLP homolog	LLPH	4	4	15.2	0.489	0.798	1.492
Q15120	[Pyruvate dehydrogenase (acetyl-transferring)] kinase isozyme 3	PDK3	4	4	46.9	0.489	0.203	0.374
P07951	Tropomy	TPM2	24	6	32.8	0.49	0.774	1.606
P12268	In	IMPDH2	27	24	55.8	0.491	0.914	1.806
Q9P225	Dynein heavy chain 2	DNAH2	1	1	507.4	0.491	0.527	1.065
P54709	Sodium/potassium-transporting ATPase subunit beta-3	ATP1B3	10	10	31.5	0.492	1.201	2.259
Q6PJ69	Tripartite motif-containing protein 65	TRIM65	2	2	57.3	0.492	0.74	1.414	Acetyl [N-Term]
Q96CT7	Coiled-coil domain-containing protein 124	CCDC124	17	17	25.8	0.494	0.693	1.226
Q68D91	Metallo-beta-lactamase domain-containing protein 2	MBLAC2	1	1	31.4	0.494	0.369	0.715
Q69YQ0	Cyt	SPECC1L	3	2	124.5	0.495	0.836	1.708
P13284	Gamma-interferon-inducible lys	IFI30	2	2	27.9	0.495	0.363	0.741
Q96GK7	Fumarylacetoacetate hydrolase domain-containing protein 2A	FAHD2A	8	8	34.6	0.496	0.666	1.344
Q9C0C9	(E3-independent) E2 ubiquitin-conjugating enzyme	UBE2O	19	19	141.2	0.497	0.827	1.485
Q58FG0	Putative heat shock protein HSP 90-alpha A5	HSP90AA5P	8	2	38.7	0.498	0.715	1.443
Q93096	Protein tyr	PTP4A1	4	1	19.8	0.499	0.513	1.012
O75607	Nucleoplasmin-3	NPM3	5	5	19.3	0.5	1.331	2.663	Acetyl [N-Term]
O94992	Protein HEXIM1	HEXIM1	11	11	40.6	0.5	0.765	1.908
Q9UK76	Jupiter microtubule associated homolog 1	JPT1	7	7	16	0.5	0.57	1.139
Q8TCT1	Ph	PHOSPHO1	1	1	29.7	0.501	0.539	1.024
Q7Z4W1	L-xylul	DCXR	14	14	25.9	0.502	0.676	1.378	Acetyl [N-Term]
Q9UKY7	Protein CDV3 homolog	CDV3	11	11	27.3	0.502	0.513	1.022
P35754	Glutaredoxin-1	GLRX	4	4	11.8	0.504	1.038	2.303	Acetyl [N-Term]
P22570	NADPH:adrenodoxin oxidoreductase	FDXR	18	18	53.8	0.504	0.793	1.704
Q8IXT5	RNA-binding protein 12B	RBM12B	9	9	118	0.504	0.807	1.45
Q86Y07	Serine/threonine-protein kinase VRK2	VRK2	2	2	58.1	0.504	0.523	1.038
Q8TD19	Serine/threonine-protein kinase Nek9	NEK9	8	8	107.1	0.504	0.489	0.905
O43716	Glutamyl-tRNA(Gln) amidotransferase subunit C	GATC	4	4	15.1	0.504	0.399	0.747
Q96PC3	AP-1 complex subunit sigma-3	AP1S3	3	3	18.3	0.505	0.862	1.716
O95478	Rib	NSA2	4	4	30	0.505	0.749	1.483
Q13112	Chromatin assembly factor 1 subunit B	CHAF1B	3	3	61.5	0.505	0.708	1.169
P80303	Nucleobindin-2	NUCB2	14	14	50.2	0.505	0.309	0.593
Q15345	Leucine-rich repeat-containing protein 41	LRRC41	1	1	88.6	0.506	0.862	1.501
P00441	Superoxide dismutase [Cu-Zn]	SOD1	15	15	15.9	0.506	0.394	0.789
P51116	Fragile X mental retardation syndrome-related protein 2	FXR2	18	14	74.2	0.507	0.743	1.499
P83916	Chromobox protein homolog 1	CBX1	8	7	21.4	0.508	1.149	2.217
Q7Z2T5	TRMT1-like protein	TRMT1L	8	8	81.7	0.508	0.766	1.565	Acetyl [N-Term]
P20810	Calpastatin	CAST	20	20	76.5	0.508	0.559	1.152
A4UGR9	Xin actin-binding repeat-containing protein 2	XIRP2	1	1	382.1	0.509	0.989	1.779
A0MZ66	Shootin-1	SHTN1	30	30	71.6	0.51	0.959	1.817
Q9Y3E2	BolA-like protein 1	BOLA1	1	1	14.3	0.51	0.701	1.173
P46199	Translation initiation factor IF-2	MTIF2	7	7	81.3	0.512	0.432	0.761
P78536	Disintegrin and metalloproteinase domain-containing protein 17	ADAM17	3	3	93	0.513	0.694	1.354
Q9NRA8	Eukaryotic translation initiation factor 4E transporter	EIF4ENIF1	1	1	108.1	0.514	0.607	1.2
Q9P2B2	Pr	PTGFRN	15	15	98.5	0.514	0.432	0.833
Q9NRY5	Protein FAM114A2	FAM114A2	2	2	55.4	0.515	0.547	0.694	Acetyl [N-Term]
Q9BTE3	Mini-chrom	MCMBP	23	23	72.9	0.516	1.171	1.817
O14641	Segment polarity protein dishevelled homolog DVL-2	DVL2	9	8	78.9	0.516	0.589	1.026
Q9P0K7	Ankycorbin	RAI14	1	1	110	0.52	1.12	1.983
Q9UHD1	Cysteine and histidine-rich domain-containing protein 1	CHORDC1	19	19	37.5	0.52	0.864	1.48	Acetyl [N-Term]
O95707	Ribonuclease P protein subunit p29	POP4	2	2	25.4	0.52	0.453	1.031
Q9Y6X5	Bis(5'-aden	ENPP4	2	2	51.6	0.52	0.372	0.921
Q9H0B6	Kinesin light chain 2	KLC2	18	13	68.9	0.52	0.424	0.886
P55789	FAD-linked sulfhydryl oxidase ALR	GFER	3	3	23.4	0.521	0.66	1.267
Q9NXH9	tRNA (guanine(26)-N(2))-dimethyltransferase	TRMT1	10	10	72.2	0.522	1.136	2.325
Q5ST30	Valine--tRNA ligase	VARS2	2	2	118.4	0.522	0.381	0.756
Q8N9T8	Protein KRI1 homolog	KRI1	10	10	82.5	0.523	0.554	1.053
P11908	Rib	PRPS2	13	7	34.7	0.523	0.497	0.897
Q9Y2X7	ARF GTPase-activating protein GIT1	GIT1	16	15	84.3	0.524	0.499	0.97
P30837	Aldehyde dehydrogenase X	ALDH1B1	27	24	57.2	0.525	0.237	0.497
P30989	Neurotensin receptor type 1	NTSR1	1	1	46.2	0.526	4.195	6.714
Q6P597	Kinesin light chain 3	KLC3	3	2	55.3	0.526	1.244	2.367
P07900	Heat shock protein HSP 90-alpha	HSP90AA1	59	33	84.6	0.526	0.814	1.506
Q92466	DNA damage-binding protein 2	DDB2	4	4	47.8	0.526	0.685	1.267
Q9Y248	DNA replication complex GINS protein PSF2	GINS2	3	3	21.4	0.526	0.745	1.104	Acetyl [N-Term]
Q6UXH1	Cysteine-rich with EGF-like domain protein 2	CRELD2	4	4	38.2	0.526	0.444	0.816
Q9Y3E5	Peptidyl-tRNA hydrolase 2	PTRH2	6	6	19.2	0.527	0.895	1.771
P62253	Ubiquitin-conjugating enzyme E2 G1	UBE2G1	4	4	19.5	0.527	0.686	1.19	Acetyl [N-Term]
Q53ET0	CREB-regulated transcription coactivator 2	CRTC2	1	1	73.3	0.527	0.459	0.989
P48147	Prolyl endopeptidase	PREP	31	31	80.6	0.527	0.458	0.869	Acetyl [N-Term]
Q13601	KRR1 small subunit processome component homolog	KRR1	12	12	43.6	0.528	0.738	1.397
P02794	Ferritin heavy chain	FTH1	6	6	21.2	0.528	0.636	1.162
Q9H0R6	Glutamyl-tRNA(Gln) amidotransferase subunit A	QRSL1	1	1	57.4	0.528	0.452	0.84
Q9BUF5	Tubulin beta-6 chain	TUBB6	21	7	49.8	0.529	1.128	2.131
Q9Y6A4	Cilia- and flagella-associated protein 20	CFAP20	4	4	22.8	0.529	0.982	1.851
P52594	Arf-GAP domain and FG repeat-containing protein 1	AGFG1	10	9	58.2	0.53	0.534	1.097
Q9ULF5	Zinc transporter ZIP10	SLC39A10	1	1	94.1	0.53	0.538	1.013
Q8N2U0	Transmembrane protein 256	TMEM256	1	1	11.7	0.531	0.447	1.223
Q32P41	tRNA (guanine(37)-N1)-methyltransferase	TRMT5	9	9	58.2	0.531	0.63	1.075
Q00587	Cdc42 effector protein 1	CDC42EP1	2	2	40.3	0.531	0.569	1.058
Q9BZF1	Oxysterol-binding protein-related protein 8	OSBPL8	23	22	101.1	0.533	0.798	1.608
Q08209	Serine/threonine-protein ph	PPP3CA	15	8	58.7	0.534	0.974	1.813
Q16543	Hsp90 co-chaperone Cdc37	CDC37	19	19	44.4	0.534	0.708	1.325	Acetyl [N-Term]
Q9UKS6	Protein kinase C and casein kinase substrate in neurons protein 3	PACSIN3	9	9	48.5	0.534	0.55	1.037
Q5HYI7	Metaxin-3	MTX3	2	2	35.1	0.535	0.918	1.523
P09874	Poly [ADP-rib	PARP1	70	70	113	0.535	0.816	1.499	Acetyl [N-Term]
Q96EV8	Dysbindin	DTNBP1	1	1	39.5	0.535	0.605	1.262
P17987	T-complex protein 1 subunit alpha	TCP1	38	38	60.3	0.535	0.632	1.197	Acetyl [N-Term]
Q86Y37	CDK2-associated and cullin domain-containing protein 1	CACUL1	2	2	41	0.536	1.072	1.95
Q9Y314	Nitric oxide synthase-interacting protein	NOSIP	13	13	33.2	0.536	1.256	1.692
P17096	High mobility group protein HMG-I/HMG-Y	HMGA1	8	8	11.7	0.536	0.968	1.677
Q6VY07	Ph	PACS1	2	2	104.8	0.536	0.671	1.587
Q13867	Bleomycin hydrolase	BLMH	12	12	52.5	0.536	0.571	1.068
Q8IYS1	Peptidase M20 domain-containing protein 2	PM20D2	6	6	47.7	0.537	1.085	2.022
O43813	LanC-like protein 1	LANCL1	6	6	45.3	0.537	0.389	0.846
Q9UJX2	Cell division cycle protein 23 homolog	CDC23	6	6	68.8	0.539	0.791	1.467	Acetyl [N-Term]
P25685	DnaJ homolog subfamily B member 1	DNAJB1	18	17	38	0.539	0.684	1.235
Q96GD0	Pyridoxal ph	PDXP	4	4	31.7	0.539	0.543	1.044
Q9BWU0	Kanadaptin	SLC4A1AP	9	9	88.8	0.539	0.591	1.002
A5D8V6	Vacuolar protein sorting-associated protein 37C	VPS37C	1	1	38.6	0.539	0.366	0.803
Q2KHR3	Glutamine and serine-rich protein 1	QSER1	1	1	189.9	0.54	1.025	1.898
Q7L2E3	Putative ATP-dependent RNA helicase DHX30	DHX30	29	29	133.9	0.54	0.753	1.352
Q9UNZ5	Leydig cell tumor 10 kDa protein homolog	C19orf53	5	5	10.6	0.541	0.556	1.175
Q14684	Rib	RRP1B	18	18	84.4	0.541	0.615	1.099
Q08623	Pseudouridine-5'-ph	PUDP	5	5	25.2	0.541	0.404	0.788	Acetyl [N-Term]
Q8N335	Glycerol-3-ph	GPD1L	9	8	38.4	0.541	0.251	0.45
Q9UBL6	Copine-7	CPNE7	5	4	70.2	0.542	1.016	1.875
O60563	Cyclin-T1	CCNT1	8	8	80.6	0.542	0.638	1.201
Q7Z392	Trafficking protein particle complex subunit 11	TRAPPC11	2	2	128.8	0.542	0.525	0.995
O75323	Protein NipSnap homolog 2	NIPSNAP2	7	5	33.7	0.542	0.436	0.913
Q8TAA9	Vang-like protein 1	VANGL1	3	3	59.9	0.543	0.693	1.142
Q9BVV7	Mitochondrial import inner membrane translocase subunit Tim21	TIMM21	5	5	28.2	0.543	0.49	0.956
P13747	HLA class I histocompatibility antigen	HLA-E	3	1	40.1	0.544	0.698	1.283
Q96HJ9	Protein FMC1 homolog	FMC1	1	1	12.7	0.545	0.533	0.699
Q9Y294	Histone chaperone ASF1A	ASF1A	4	4	23	0.546	0.376	0.693
Q9UKV5	E3 ubiquitin-protein ligase AMFR	AMFR	3	3	72.9	0.547	0.653	1.201
Q92945	Far upstream element-binding protein 2	KHSRP	39	35	73.1	0.547	0.627	1.148	Acetyl [N-Term]
Q9Y6N1	Cytochrome c oxidase assembly protein COX11	COX11	2	2	31.4	0.547	0.396	0.656
Q92922	SWI/SNF complex subunit SMARCC1	SMARCC1	30	22	122.8	0.548	0.867	1.528	Acetyl [N-Term]
Q9NQ29	Putative RNA-binding protein Luc7-like 1	LUC7L	7	4	43.7	0.548	0.521	0.95
Q96PD2	Discoidin	DCBLD2	3	3	85	0.549	1.973	3.968
Q68EM7	Rho GTPase-activating protein 17	ARHGAP17	6	6	95.4	0.549	0.65	1.107
O00411	DNA-directed RNA polymerase	POLRMT	15	15	138.5	0.549	0.533	1.025
Q96DB5	Regulator of microtubule dynamics protein 1	RMDN1	9	9	35.8	0.55	1.07	2.033
Q8IV48	3'-5' exoribonuclease 1	ERI1	7	7	40	0.55	0.831	1.642
P17028	Zinc finger protein 24	ZNF24	5	5	42.1	0.55	0.664	1.056	Acetyl [N-Term]
P16219	Short-chain specific acyl-CoA dehydrogenase	ACADS	9	9	44.3	0.55	0.461	1.018
Q8NDX5	Polyhomeotic-like protein 3	PHC3	5	3	106.1	0.55	0.59	0.994
P16083	Rib	NQO2	5	5	25.9	0.551	1.185	2.228
Q96HQ2	CDKN2AIP N-terminal-like protein	CDKN2AIPNL	4	4	13.2	0.551	0.854	1.54	Acetyl [N-Term]
P51003	Poly(A) polymerase alpha	PAPOLA	16	16	82.8	0.551	0.624	1.228
Q6L8Q7	2'	PDE12	15	15	67.3	0.551	0.51	0.926
O95801	Tetratricopeptide repeat protein 4	TTC4	7	7	44.7	0.552	1.035	1.74	Acetyl [N-Term]
P35249	Replication factor C subunit 4	RFC4	18	18	39.7	0.552	0.947	1.483
Q8IV38	Ankyrin repeat and MYND domain-containing protein 2	ANKMY2	5	5	49.3	0.552	0.806	1.31
Q9BV44	THUMP domain-containing protein 3	THUMPD3	11	11	57	0.552	0.698	1.138	Acetyl [N-Term]
P50502	Hsc70-interacting protein	ST13	19	19	41.3	0.552	0.601	1.101
Q9BUL5	PHD finger protein 23	PHF23	2	2	43.8	0.552	0.567	1.001
P07305	Histone H1.0	H1F0	12	12	20.9	0.553	0.786	1.553	Acetyl [N-Term; N-Term]
P29083	General transcription factor IIE subunit 1	GTF2E1	6	6	49.4	0.553	0.871	1.447	Acetyl [N-Term]
Q9BYN0	Sulfiredoxin-1	SRXN1	4	4	14.3	0.553	0.509	0.997
Q9Y5B0	RNA polymerase II subunit A C-terminal domain ph	CTDP1	4	4	104.3	0.553	0.455	0.884
P07203	Glutathione peroxidase 1	GPX1	9	9	22.1	0.553	0.395	0.692
Q9NVV5	Androgen-induced gene 1 protein	AIG1	1	1	28.2	0.554	0.542	0.979
Q9H4L7	SWI/SNF-related matrix-associated actin-dependent regulator of chromatin subfamily A containing DEAD/H box 1	SMARCAD1	3	3	117.3	0.555	1.096	1.855
Q9NRK6	ATP-binding cassette sub-family B member 10	ABCB10	7	7	79.1	0.555	0.551	0.946
P13995	Bifunctional methylenetetrahydrofolate dehydrogenase/cyclohydrolase	MTHFD2	13	13	37.9	0.556	1.083	1.901
Q9H7D0	Dedicator of cytokinesis protein 5	DOCK5	5	4	215.2	0.557	1.09	2.125
Q9H0L4	Cleavage stimulation factor subunit 2 tau variant	CSTF2T	8	3	64.4	0.557	1.059	1.905
Q9BXB4	Oxysterol-binding protein-related protein 11	OSBPL11	1	1	83.6	0.557	0.766	1.534
Q96AJ9	Vesicle transport through interaction with t-SNAREs homolog 1A	VTI1A	6	6	25.2	0.557	0.847	1.467	Acetyl [N-Term]
Q9H6F5	Coiled-coil domain-containing protein 86	CCDC86	16	16	40.2	0.557	0.807	1.279
P40937	Replication factor C subunit 5	RFC5	13	13	38.5	0.558	1.015	1.722
Q99595	Mitochondrial import inner membrane translocase subunit Tim17-A	TIMM17A	2	2	18	0.558	1.039	1.5
Q9BQ52	Zinc ph	ELAC2	24	24	92.2	0.558	0.68	1.082
P60033	CD81 antigen	CD81	2	2	25.8	0.558	0.591	0.912
Q7Z2W7	Transient receptor potential cation channel subfamily M member 8	TRPM8	1	1	127.6	0.558	0.456	0.789
P27144	Adenylate kinase 4	AK4	8	8	25.3	0.559	4.178	7.569
Q12834	Cell division cycle protein 20 homolog	CDC20	3	3	54.7	0.559	1.331	1.305
O75477	Erlin-1	ERLIN1	13	10	38.9	0.56	0.861	1.521
O75821	Eukaryotic translation initiation factor 3 subunit G	EIF3G	19	19	35.6	0.56	0.742	1.191
Q9H8G2	Caspase activity and apopt	CAAP1	2	2	38.3	0.56	0.507	1.04
O94888	UBX domain-containing protein 7	UBXN7	11	11	54.8	0.561	0.622	1.172	Acetyl [N-Term]
Q9BQP7	Mitochondrial genome maintenance exonuclease 1	MGME1	8	8	39.4	0.562	1.202	1.994
Q9UHA3	Probable rib	RSL24D1	4	3	19.6	0.562	0.839	1.493
Q8TCF1	AN1-type zinc finger protein 1	ZFAND1	3	3	30.8	0.563	1.361	1.961
P53611	Geranylgeranyl transferase type-2 subunit beta	RABGGTB	5	5	36.9	0.563	0.975	1.679
P30566	Adenyl	ADSL	14	14	54.9	0.564	0.839	1.493	Acetyl [N-Term]
Q7KZN9	Cytochrome c oxidase assembly protein COX15 homolog	COX15	6	6	46	0.564	0.735	1.363
P54725	UV excision repair protein RAD23 homolog A	RAD23A	12	10	39.6	0.564	0.71	1.259
Q12765	Secernin-1	SCRN1	12	12	46.4	0.564	0.662	1.175
Q99986	Serine/threonine-protein kinase VRK1	VRK1	15	15	45.4	0.564	0.688	1.14
O60502	Protein O-GlcNAcase	MGEA5	23	23	102.8	0.565	0.918	1.511
Q16644	MAP kinase-activated protein kinase 3	MAPKAPK3	4	4	43	0.565	0.781	1.398	Acetyl [N-Term]
O60942	mRNA-capping enzyme	RNGTT	6	6	68.5	0.565	0.691	1.219
Q9Y2I8	WD repeat-containing protein 37	WDR37	1	1	54.6	0.565	0.615	1.068
A6NKD9	Coiled-coil domain-containing protein 85C	CCDC85C	1	1	45.2	0.566	0.778	1.215	Acetyl [N-Term]
Q9Y394	Dehydrogenase/reductase SDR family member 7	DHRS7	9	9	38.3	0.566	0.392	0.894
Q9HD26	Golgi-associated PDZ and coiled-coil motif-containing protein	GOPC	9	9	50.5	0.567	0.722	1.325	Acetyl [N-Term]
O60524	Nuclear export mediator factor NEMF	NEMF	13	13	122.9	0.567	0.739	1.206
Q96ER9	Coiled-coil domain-containing protein 51	CCDC51	11	11	45.8	0.567	0.562	0.991
Q9Y5S2	Serine/threonine-protein kinase MRCK beta	CDC42BPB	23	19	194.2	0.567	0.565	0.987
O00220	Tumor necr	TNFRSF10A	1	1	50.1	0.568	1.043	2.021
P29084	Transcription initiation factor IIE subunit beta	GTF2E2	10	10	33	0.568	0.864	1.321
Q5C9Z4	Nucleolar MIF4G domain-containing protein 1	NOM1	9	9	96.2	0.57	0.866	1.518
Q9NNW5	WD repeat-containing protein 6	WDR6	1	1	121.6	0.57	0.9	1.336
Q9UQ35	Serine/arginine repetitive matrix protein 2	SRRM2	48	48	299.4	0.57	0.543	0.925
P27695	DNA-(apurinic or apyrimidinic site) lyase	APEX1	22	22	35.5	0.57	0.505	0.844
Q8IX01	SURP and G-patch domain-containing protein 2	SUGP2	11	11	120.1	0.57	0.402	0.742
Q58FG1	Putative heat shock protein HSP 90-alpha A4	HSP90AA4P	5	1	47.7	0.571	0.941	1.517
P08651	Nuclear factor 1 C-type	NFIC	6	5	55.6	0.571	0.49	0.869
Q9P1F3	C	ABRACL	4	4	9.1	0.571	0.474	0.669	Acetyl [N-Term]
Q9UDX5	Mitochondrial fission process protein 1	MTFP1	3	3	18	0.571	0.388	0.644
Q9GZT4	Serine racemase	SRR	2	2	36.5	0.571	0.26	0.494
Q6NYC1	Bifunctional arginine demethylase and lysyl-hydroxylase JMJD6	JMJD6	6	6	46.4	0.572	1.011	1.586
Q13162	Peroxiredoxin-4	PRDX4	13	10	30.5	0.572	0.631	1.163
Q9HC52	Chromobox protein homolog 8	CBX8	13	13	43.4	0.572	0.578	1.003	Acetyl [N-Term]
Q9NVH0	Exonuclease 3'-5' domain-containing protein 2	EXD2	3	3	70.3	0.572	0.52	0.908
Q9C0B1	Alpha-ketoglutarate-dependent dioxygenase FTO	FTO	11	11	58.2	0.574	0.83	1.446
Q14004	Cyclin-dependent kinase 13	CDK13	6	5	164.8	0.574	0.763	1.243
Q15642	Cdc42-interacting protein 4	TRIP10	25	25	68.3	0.575	0.92	1.599
P18206	Vinculin	VCL	69	69	123.7	0.575	0.792	1.377
Q96T88	E3 ubiquitin-protein ligase UHRF1	UHRF1	20	19	89.8	0.575	1.198	1.248
P57105	Synaptojanin-2-binding protein	SYNJ2BP	5	5	15.9	0.575	0.573	0.911
P31947	14-3-3 protein sigma	SFN	20	17	27.8	0.576	1.118	1.941
Q9HC36	rRNA methyltransferase 3	MRM3	6	6	47	0.576	0.569	1.007
Q8IWE2	Protein NOXP20	FAM114A1	9	9	60.7	0.576	0.486	0.843
P48426	Ph	PIP4K2A	8	5	46.2	0.577	1.172	1.892	Acetyl [N-Term]
P40227	T-complex protein 1 subunit zeta	CCT6A	33	33	58	0.577	0.732	1.217
P16070	CD44 antigen	CD44	9	9	81.5	0.577	0.675	1.17
Q8WV24	Pleckstrin homology-like domain family A member 1	PHLDA1	4	4	45	0.577	0.625	1.124
Q13416	Origin recognition complex subunit 2	ORC2	9	9	65.9	0.578	1.176	2.036
Q9ULW3	Activator of basal transcription 1	ABT1	5	5	31.1	0.578	1.409	2.012
P20265	POU domain	POU3F2	1	1	46.9	0.578	0.923	1.597
Q96C36	Pyrroline-5-carboxylate reductase 2	PYCR2	12	11	33.6	0.578	0.765	1.324
Q8NI36	WD repeat-containing protein 36	WDR36	21	21	105.3	0.578	0.711	1.254
Q9NZQ3	NCK-interacting protein with SH3 domain	NCKIPSD	3	3	78.9	0.578	0.705	0.83
Q9Y2G8	DnaJ homolog subfamily C member 16	DNAJC16	3	3	90.5	0.58	0.871	1.249
Q96CP2	FLYWCH family member 2	FLYWCH2	3	3	14.6	0.58	0.568	1.109
Q8WVM0	Dimethyladen	TFB1M	7	7	39.5	0.581	0.803	1.362
Q9HCN8	Stromal cell-derived factor 2-like protein 1	SDF2L1	6	6	23.6	0.581	0.53	0.92
Q02040	A-kinase anchor protein 17A	AKAP17A	4	4	80.7	0.582	0.506	1.306
Q9C0B0	RING finger protein unkempt homolog	UNK	3	3	88	0.582	0.672	1.154
P04083	Annexin A1	ANXA1	28	28	38.7	0.583	2.184	3.625	Acetyl [N-Term]
O94903	Pyridoxal ph	PROSC	11	11	30.3	0.583	0.405	0.728
P35269	General transcription factor IIF subunit 1	GTF2F1	20	20	58.2	0.584	0.751	1.326	Acetyl [N-Term]
Q04760	Lactoylglutathione lyase	GLO1	14	14	20.8	0.584	0.751	1.281	Acetyl [N-Term]
Q9H2C0	Gigaxonin	GAN	4	4	67.6	0.584	0.735	1.275	Acetyl [N-Term]
Q99832	T-complex protein 1 subunit eta	CCT7	40	40	59.3	0.584	0.764	1.211	Acetyl [N-Term]
Q8N8S7	Protein enabled homolog	ENAH	16	16	66.5	0.584	0.668	1.035
Q4KMQ1	Taperin	TPRN	1	1	75.5	0.585	0.759	0.77
P49419	Alpha-aminoadipic semialdehyde dehydrogenase	ALDH7A1	23	23	58.5	0.586	1.042	1.829
Q14694	Ubiquitin carboxyl-terminal hydrolase 10	USP10	23	22	87.1	0.586	0.846	1.432
P49750	YLP motif-containing protein 1	YLPM1	24	24	219.8	0.586	0.521	0.89
Q5TFE4	5'-nucleotidase domain-containing protein 1	NT5DC1	15	15	51.8	0.587	0.821	1.398
O15116	U6 snRNA-associated Sm-like protein LSm1	LSM1	4	4	15.2	0.587	0.719	1.226	Acetyl [N-Term]
Q9H9B1	Histone-lysine N-methyltransferase EHMT1	EHMT1	8	8	141.4	0.587	0.536	0.959
O95433	Activator of 90 kDa heat shock protein ATPase homolog 1	AHSA1	22	22	38.3	0.588	0.738	1.166
Q8WUM4	Programmed cell death 6-interacting protein	PDCD6IP	54	54	96	0.588	0.601	1.023	Acetyl [N-Term]
O43251	RNA binding protein fox-1 homolog 2	RBFOX2	2	2	41.3	0.589	0.908	1.541
Q8WWH5	Probable tRNA pseudouridine synthase 1	TRUB1	8	8	37.2	0.589	0.871	1.506	Acetyl [N-Term]
P50579	Methionine aminopeptidase 2	METAP2	13	13	52.9	0.59	1.632	1.841	Acetyl [N-Term]
P38919	Eukaryotic initiation factor 4A-III	EIF4A3	29	26	46.8	0.59	0.758	1.331	Acetyl [N-Term]
Q8WUA2	Peptidyl-prolyl cis-trans isomerase-like 4	PPIL4	12	12	57.2	0.59	0.723	1.226	Acetyl [N-Term]
P50991	T-complex protein 1 subunit delta	CCT4	37	37	57.9	0.59	0.757	1.194
Q9GZR7	ATP-dependent RNA helicase DDX24	DDX24	28	28	96.3	0.591	1.312	1.51
Q99988	Growth/differentiation factor 15	GDF15	1	1	34.1	0.591	0.631	1.208
Q92769	Histone deacetylase 2	HDAC2	15	9	55.3	0.591	0.627	1.043	Acetyl [N-Term]
P24752	Acetyl-CoA acetyltransferase	ACAT1	27	27	45.2	0.591	0.493	0.935
O43598	2'-deoxynucle	DNPH1	8	8	19.1	0.591	0.416	0.702
Q08945	FACT complex subunit SSRP1	SSRP1	32	32	81	0.592	1.19	1.973	Acetyl [N-Term]
Q9Y6V7	Probable ATP-dependent RNA helicase DDX49	DDX49	5	4	54.2	0.592	0.972	1.535
Q12788	Transducin beta-like protein 3	TBL3	29	29	89	0.592	0.782	1.328	Acetyl [N-Term]
P50583	Bis(5'-nucle	NUDT2	5	5	16.8	0.592	0.714	1.218
P51153	Ras-related protein Rab-13	RAB13	10	8	22.8	0.592	0.511	0.857
Q9BQG2	Peroxisomal NADH pyroph	NUDT12	3	3	52	0.593	0.672	1.154
O43681	ATPase ASNA1	ASNA1	13	13	38.8	0.593	0.661	1.125	Acetyl [N-Term]
Q9NZ63	Uncharacterized protein C9orf78	C9orf78	8	8	33.7	0.593	0.884	1.102
P63098	Calcineurin subunit B type 1	PPP3R1	5	5	19.3	0.594	1.031	1.655
Q86XZ4	Spermatogenesis-associated serine-rich protein 2	SPATS2	5	5	59.5	0.594	0.825	1.388
O75616	GTPase Era	ERAL1	6	6	48.3	0.594	0.703	1.301
P49368	T-complex protein 1 subunit gamma	CCT3	41	41	60.5	0.594	0.75	1.211	Acetyl [N-Term]
O15091	Mitochondrial ribonuclease P protein 3	KIAA0391	8	8	67.3	0.594	0.56	1.075
Q14690	Protein RRP5 homolog	PDCD11	63	63	208.6	0.595	0.798	1.34	Acetyl [N-Term]
O94842	TOX high mobility group box family member 4	TOX4	7	7	66.2	0.595	0.619	1.122
Q96AG4	Leucine-rich repeat-containing protein 59	LRRC59	19	19	34.9	0.595	0.661	1.11
Q66PJ3	ADP-rib	ARL6IP4	7	7	44.9	0.595	0.518	0.796
P12532	Creatine kinase U-type	CKMT1A	16	15	47	0.595	0.26	0.546
Q9UHJ6	Sedoheptulokinase	SHPK	8	8	51.5	0.596	0.776	1.281
Q86U44	N6-aden	METTL3	11	11	64.4	0.596	0.616	1.013
Q6P9B9	Integrator complex subunit 5	INTS5	2	2	107.9	0.597	1.036	1.44	Acetyl [N-Term]
A8MX76	Calpain-14	CAPN14	1	1	79.5	0.597	0.766	1.208
Q9H9T3	Elongator complex protein 3	ELP3	13	13	62.2	0.597	0.647	1.074
Q9GZY8	Mitochondrial fission factor	MFF	4	4	38.4	0.597	0.562	1.007
Q15773	Myeloid leukemia factor 2	MLF2	6	6	28.1	0.597	0.651	0.982
O43765	Small glutamine-rich tetratricopeptide repeat-containing protein alpha	SGTA	16	16	34	0.598	0.897	1.499
P50990	T-complex protein 1 subunit theta	CCT8	42	42	59.6	0.598	0.813	1.293
Q9H0U9	Testis-specific Y-encoded-like protein 1	TSPYL1	4	4	49.2	0.598	0.836	1.286
Q6P1M3	Lethal(2) giant larvae protein homolog 2	LLGL2	17	17	113.4	0.598	0.616	0.919
Q96B02	Ubiquitin-conjugating enzyme E2 W	UBE2W	1	1	17.3	0.599	1.612	2.881
P13637	Sodium/potassium-transporting ATPase subunit alpha-3	ATP1A3	23	1	111.7	0.599	1.254	1.932
Q9H501	ESF1 homolog	ESF1	14	14	98.7	0.599	1.05	1.577
Q9H9Y2	Rib	RPF1	8	8	40.1	0.599	0.797	1.51
Q15388	Mitochondrial import receptor subunit TOM20 homolog	TOMM20	3	3	16.3	0.599	0.853	1.423
Q96GC9	Vacuole membrane protein 1	VMP1	2	2	46.2	0.599	0.869	1.331
Q9NUQ2	1-acyl-sn-glycerol-3-ph	AGPAT5	8	8	42	0.599	0.704	1.175
Q9Y6G3	39S rib	MRPL42	3	3	16.7	0.599	0.697	1.132
P35613	Basigin	BSG	9	9	42.2	0.599	0.649	1.095
P23368	NAD-dependent malic enzyme	ME2	21	20	65.4	0.599	0.312	0.553
Q9H4L5	Oxysterol-binding protein-related protein 3	OSBPL3	7	7	101.2	0.6	2.165	2.253
P48643	T-complex protein 1 subunit epsilon	CCT5	45	45	59.6	0.6	0.768	1.204	Acetyl [N-Term]
Q9NQX3	Gephyrin	GPHN	12	12	79.7	0.6	0.535	0.881
Q9BQS8	FYVE and coiled-coil domain-containing protein 1	FYCO1	4	4	166.9	0.6	0.441	0.705
Q6PJG6	BRCA1-associated ATM activator 1	BRAT1	5	5	88.1	0.601	1.084	1.804
Q9BSC4	Nucleolar protein 10	NOL10	14	14	80.3	0.601	0.748	1.279	Acetyl [N-Term]
O75940	Survival of motor neuron-related-splicing factor 30	SMNDC1	9	9	26.7	0.601	0.793	1.219
Q676U5	Autophagy-related protein 16-1	ATG16L1	5	5	68.2	0.601	0.551	0.918
O75879	Glutamyl-tRNA(Gln) amidotransferase subunit B	GATB	3	3	61.8	0.601	0.512	0.851
P15531	Nucle	NME1	12	7	17.1	0.602	1.39	2.283
Q9Y5B9	FACT complex subunit SPT16	SUPT16H	57	57	119.8	0.602	1.209	2.051	Acetyl [N-Term]
Q9H173	Nucleotide exchange factor SIL1	SIL1	2	2	52.1	0.602	1.263	1.459
O60256	Ph	PRPSAP2	12	11	40.9	0.603	0.473	0.732
Q96E29	Transcription termination factor 3	MTERF3	2	2	47.9	0.604	0.981	1.745
Q9Y657	Spindlin-1	SPIN1	5	5	29.6	0.604	1.011	1.697
O43708	Maleylacetoacetate isomerase	GSTZ1	3	3	24.2	0.604	0.479	0.994
P15927	Replication protein A 32 kDa subunit	RPA2	10	10	29.2	0.605	0.953	1.551	Acetyl [N-Term]
Q14152	Eukaryotic translation initiation factor 3 subunit A	EIF3A	75	75	166.5	0.605	0.835	1.301
Q96CB9	5-methylcyt	NSUN4	4	4	43.1	0.605	0.57	0.892
Q96BK5	PIN2/TERF1-interacting telomerase inhibitor 1	PINX1	5	5	37	0.605	0.693	0.88
P08243	Asparagine synthetase [glutamine-hydrolyzing]	ASNS	30	30	64.3	0.606	2.441	4.352
P61916	Epididymal secretory protein E1	NPC2	7	7	16.6	0.606	0.425	0.7
Q9NPI6	mRNA-decapping enzyme 1A	DCP1A	13	13	63.3	0.607	0.721	1.143
O15400	Syntaxin-7	STX7	9	8	29.8	0.608	0.539	0.837	Acetyl [N-Term]
Q9H773	dCTP pyroph	DCTPP1	11	11	18.7	0.609	2.331	2.653
O15111	Inhibitor of nuclear factor kappa-B kinase subunit alpha	CHUK	5	5	84.6	0.609	0.861	1.317
Q9BW61	DET1- and DDB1-associated protein 1	DDA1	2	2	11.8	0.609	0.752	1.236
Q9ULV3	Cip1-interacting zinc finger protein	CIZ1	1	1	100	0.609	0.454	0.747
P13984	General transcription factor IIF subunit 2	GTF2F2	13	13	28.4	0.61	0.835	1.433	Acetyl [N-Term]
Q9Y262	Eukaryotic translation initiation factor 3 subunit L	EIF3L	25	25	66.7	0.61	0.866	1.42	Acetyl [N-Term]
P35250	Replication factor C subunit 2	RFC2	18	18	39.1	0.61	0.89	1.415	Acetyl [N-Term]
Q9H0H0	Integrator complex subunit 2	INTS2	4	4	134.2	0.61	0.826	1.355
O15371	Eukaryotic translation initiation factor 3 subunit D	EIF3D	21	21	63.9	0.61	0.881	1.265
P17174	Aspartate aminotransferase	GOT1	26	26	46.2	0.61	0.703	1.152
Q93052	Lipoma-preferred partner	LPP	11	11	65.7	0.61	0.48	0.859
P08238	Heat shock protein HSP 90-beta	HSP90AB1	59	37	83.2	0.612	1.219	1.954
A6NJ78	Probable methyltransferase-like protein 15	METTL15	2	2	46.1	0.612	0.868	1.55
P54727	UV excision repair protein RAD23 homolog B	RAD23B	17	15	43.1	0.612	0.893	1.424
O14880	Micr	MGST3	3	3	16.5	0.612	0.394	0.746
Q9P0U1	Mitochondrial import receptor subunit TOM7 homolog	TOMM7	2	2	6.2	0.613	0.88	1.399
Q9Y6Y8	SEC23-interacting protein	SEC23IP	27	27	111	0.613	0.771	1.231
P22061	Protein-L-isoaspartate(D-aspartate) O-methyltransferase	PCMT1	9	9	24.6	0.613	0.745	1.215
Q69YN2	CWF19-like protein 1	CWF19L1	13	13	60.6	0.613	0.728	1.178
Q8N4Q1	Mitochondrial intermembrane space import and assembly protein 40	CHCHD4	3	3	16	0.613	0.471	0.769
Q14137	Rib	BOP1	21	21	83.6	0.614	1.128	1.664
Q9NRL2	Bromodomain adjacent to zinc finger domain protein 1A	BAZ1A	9	9	178.6	0.614	0.917	1.158
Q6RW13	Type-1 angiotensin II receptor-associated protein	AGTRAP	2	2	17.4	0.614	0.493	0.794
P13010	X-ray repair cr	XRCC5	54	54	82.7	0.615	0.866	1.456
Q9UPN3	Microtubule-actin cr	MACF1	51	48	837.8	0.615	0.907	1.441
O60927	Protein ph	PPP1R11	2	2	13.9	0.615	0.867	0.673	Acetyl [N-Term]
Q9UDY8	Muc	MALT1	3	2	92.2	0.616	1.19	1.748
P23588	Eukaryotic translation initiation factor 4B	EIF4B	31	31	69.1	0.616	0.755	1.143
Q6PJT7	Zinc finger CCCH domain-containing protein 14	ZC3H14	16	16	82.8	0.616	0.686	1.114	Acetyl [N-Term]
P09104	Gamma-enolase	ENO2	19	15	47.2	0.616	0.726	1.084
P11717	Cation-independent mann	IGF2R	46	46	274.2	0.617	0.528	0.817
Q16850	Lan	CYP51A1	12	12	56.8	0.617	0.443	0.718
Q9HAT2	Sialate O-acetylesterase	SIAE	6	6	58.3	0.617	0.291	0.6
P15407	F	FOSL1	2	2	29.4	0.618	1.617	2.26
Q6IBS0	Twinfilin-2	TWF2	18	16	39.5	0.618	0.993	1.711	Acetyl [N-Term]
Q14157	Ubiquitin-associated protein 2-like	UBAP2L	29	29	114.5	0.618	0.916	1.448
Q16254	Transcription factor E2F4	E2F4	2	1	43.9	0.618	1.03	1.425
P60228	Eukaryotic translation initiation factor 3 subunit E	EIF3E	25	25	52.2	0.618	0.925	1.392	Acetyl [N-Term]
O75554	WW domain-binding protein 4	WBP4	2	2	42.5	0.618	0.901	1.26
Q71RC2	La-related protein 4	LARP4	10	10	80.5	0.618	0.853	0.981
Q9GZL7	Rib	WDR12	14	14	47.7	0.619	1.103	1.695
O43818	U3 small nucleolar RNA-interacting protein 2	RRP9	18	18	51.8	0.619	0.989	1.521
P04049	RAF proto-oncogene serine/threonine-protein kinase	RAF1	6	2	73	0.619	0.896	1.363
P13639	Elongation factor 2	EEF2	54	53	95.3	0.619	0.905	1.313
Q9Y244	Proteasome maturation protein	POMP	8	8	15.8	0.62	2.479	2.805
P78371	T-complex protein 1 subunit beta	CCT2	43	43	57.5	0.62	0.797	1.202	Acetyl [N-Term]
P48163	NADP-dependent malic enzyme	ME1	20	20	64.1	0.62	0.673	1.124
Q9Y6G9	Cytoplasmic dynein 1 light intermediate chain 1	DYNC1LI1	14	13	56.5	0.62	0.684	1.103
Q8TEM1	Nuclear pore membrane glycoprotein 210	NUP210	39	39	205	0.62	0.633	1.022
Q9Y277	Voltage-dependent anion-selective channel protein 3	VDAC3	16	15	30.6	0.62	0.471	0.76	Acetyl [N-Term]
Q8IY81	pre-rRNA processing protein FTSJ3	FTSJ3	24	24	96.5	0.621	1.038	1.568
Q14676	Mediator of DNA damage checkpoint protein 1	MDC1	30	30	226.5	0.621	0.982	1.45
Q9H1A4	Anaphase-promoting complex subunit 1	ANAPC1	7	7	216.4	0.621	0.799	1.286
P52888	Thimet oligopeptidase	THOP1	30	30	78.8	0.621	0.777	1.283
Q8N8N7	Pr	PTGR2	9	9	38.5	0.621	0.399	0.734
O94952	F-box only protein 21	FBXO21	2	2	72.2	0.622	1.106	1.667
P78352	Disks large homolog 4	DLG4	3	1	80.4	0.622	0.644	1.03
P35568	Insulin receptor substrate 1	IRS1	3	3	131.5	0.623	5.418	7.408
Q96HR9	Receptor expression-enhancing protein 6	REEP6	3	3	23.4	0.623	0.946	1.519
Q9ULE6	Paladin	PALD1	7	7	96.7	0.623	0.838	1.286
Q9Y450	HBS1-like protein	HBS1L	18	18	75.4	0.623	0.817	1.262
Q96DH6	RNA-binding protein Musashi homolog 2	MSI2	9	9	35.2	0.624	0.888	1.424	Acetyl [N-Term]
Q8TDD1	ATP-dependent RNA helicase DDX54	DDX54	24	24	98.5	0.624	0.876	1.381
O75427	Leucine-rich repeat and calponin homology domain-containing protein 4	LRCH4	1	1	73.4	0.624	0.658	1.15
Q96ME7	Zinc finger protein 512	ZNF512	8	8	64.6	0.624	0.544	0.809
Q9NWU2	Gluc	GID8	8	8	26.7	0.625	0.862	1.295	Acetyl [N-Term]
Q96BJ8	Engulfment and cell motility protein 3	ELMO3	9	9	81.4	0.625	0.803	1.286
Q15334	Lethal(2) giant larvae protein homolog 1	LLGL1	5	5	115.3	0.625	0.757	1.211
Q6ZNB6	NF-X1-type zinc finger protein NFXL1	NFXL1	12	12	101.3	0.625	0.614	0.982
Q9BUR5	MIC	APOO	4	4	22.3	0.625	0.485	0.779
Q96JB5	CDK5 regulatory subunit-associated protein 3	CDK5RAP3	11	11	56.9	0.625	0.444	0.711	Acetyl [N-Term]
Q2PZI1	Probable C-mann	DPY19L1	1	1	77.3	0.626	1.081	2.099
Q8IWS0	PHD finger protein 6	PHF6	10	10	41.3	0.626	0.913	1.393
Q92696	Geranylgeranyl transferase type-2 subunit alpha	RABGGTA	7	7	65	0.626	0.649	1.083
P09601	Heme oxygenase 1	HMOX1	1	1	32.8	0.627	1.586	2.593	Acetyl [N-Term]
P12956	X-ray repair cr	XRCC6	52	52	69.8	0.627	0.888	1.414	Acetyl [N-Term]
Q8NEZ2	Vacuolar protein sorting-associated protein 37A	VPS37A	3	3	44.3	0.627	0.749	1.315
Q6DKK2	Tetratricopeptide repeat protein 19	TTC19	9	9	42.4	0.627	0.463	0.748
O14841	5-oxoprolinase	OPLAH	15	15	137.4	0.627	0.461	0.735
Q9NWS8	Required for meiotic nuclear division protein 1 homolog	RMND1	1	1	51.6	0.627	0.417	0.711
Q5JSH3	WD repeat-containing protein 44	WDR44	8	8	101.3	0.628	0.564	0.996	Acetyl [N-Term]
Q9UNX4	WD repeat-containing protein 3	WDR3	35	35	106	0.629	0.824	1.331
Q15007	Pre-mRNA-splicing regulator WTAP	WTAP	11	11	44.2	0.63	0.815	1.293
Q15555	Microtubule-associated protein RP/EB family member 2	MAPRE2	7	7	37	0.63	0.496	0.718
Q15269	Periodic tryptophan protein 2 homolog	PWP2	18	18	102.4	0.631	0.827	1.342
Q9GZN8	UPF0687 protein C20orf27	C20orf27	5	5	19.3	0.631	0.795	1.261
Q03252	Lamin-B2	LMNB2	49	45	69.9	0.631	0.658	1.119
Q5VT66	Mitochondrial amidoxime-reducing component 1	2001-03-01	2	2	37.5	0.631	0.505	0.812
O75052	Carboxyl-terminal PDZ ligand of neuronal nitric oxide synthase protein	NOS1AP	1	1	56.1	0.631	0.471	0.748
O14893	Gem-associated protein 2	GEMIN2	2	2	31.6	0.632	0.899	1.38
O95394	Ph	PGM3	18	18	59.8	0.632	0.674	1.063	Acetyl [N-Term]
Q7L7X3	Serine/threonine-protein kinase TAO1	TAOK1	4	3	116	0.632	0.597	0.933
P31350	Ribonucle	RRM2	14	13	44.8	0.633	1.878	1.817
Q9UK58	Cyclin-L1	CCNL1	3	3	59.6	0.633	0.888	1.414
P38432	Coilin	COIL	9	9	62.6	0.633	0.862	1.361
Q01804	OTU domain-containing protein 4	OTUD4	4	4	124	0.633	0.651	1.123
P03891	NADH-ubiquinone oxidoreductase chain 2	MT-ND2	1	1	38.9	0.633	0.709	1.121
P48047	ATP synthase subunit O	ATP5O	13	13	23.3	0.633	0.511	0.993
Q96BM9	ADP-rib	ARL8A	6	2	21.4	0.633	0.408	0.682
Q06278	Aldehyde oxidase	AOX1	1	1	147.8	0.634	0.964	1.602
Q01658	Protein Dr1	DR1	4	4	19.4	0.634	0.939	1.525	Acetyl [N-Term]
P78362	SRSF protein kinase 2	SRPK2	6	3	77.5	0.634	0.705	1.036
Q13111	Chromatin assembly factor 1 subunit A	CHAF1A	7	7	106.9	0.634	0.825	0.969
A0A0U1RRE5	Negative regulator of P-body association	NBDY	1	1	7	0.635	1.839	2.895
Q13426	DNA repair protein XRCC4	XRCC4	7	7	38.3	0.635	1.105	1.856
P18859	ATP synthase-coupling factor 6	ATP5J	5	5	12.6	0.635	1	1.714
Q9BRT8	COBW domain-containing protein 1	CBWD1	11	11	44	0.635	0.707	1.082
Q99613	Eukaryotic translation initiation factor 3 subunit C	EIF3C	40	40	105.3	0.636	0.842	1.222
Q9NSI2	Protein FAM207A	FAM207A	6	6	25.4	0.636	0.751	1.18
Q96KQ7	Histone-lysine N-methyltransferase EHMT2	EHMT2	8	8	132.3	0.636	0.746	1.137	Acetyl [N-Term]
Q9NYY8	FAST kinase domain-containing protein 2	FASTKD2	9	9	81.4	0.636	0.664	0.931
Q86W50	U6 small nuclear RNA (adenine-(43)-N(6))-methyltransferase	METTL16	8	8	63.6	0.637	0.871	1.368
Q99623	Prohibitin-2	PHB2	24	24	33.3	0.637	0.605	1.117
P35232	Prohibitin	PHB	19	19	29.8	0.637	0.62	1.113
P04818	Thymidylate synthase	TYMS	5	5	35.7	0.637	1.408	0.939
O76075	DNA fragmentation factor subunit beta	DFFB	2	2	39.1	0.637	0.583	0.886
Q9NS69	Mitochondrial import receptor subunit TOM22 homolog	TOMM22	7	7	15.5	0.638	0.855	1.345	Acetyl [N-Term]
Q9C0D5	Protein TANC1	TANC1	1	1	202.1	0.638	0.831	1.302
Q9ULX6	A-kinase anchor protein 8-like	AKAP8L	10	10	71.6	0.638	0.774	1.213
Q5BJH7	Protein YIF1B	YIF1B	2	2	34.4	0.639	0.702	1.099
Q9NWU1	3-oxoacyl-[acyl-carrier-protein] synthase	OXSM	7	7	48.8	0.639	0.573	0.96
Q86X55	Histone-arginine methyltransferase CARM1	CARM1	14	14	65.8	0.639	0.595	0.944	Acetyl [N-Term]
P56270	Myc-associated zinc finger protein	MAZ	1	1	48.6	0.639	1.074	0.772
Q9P2X3	Protein IMPACT	IMPACT	4	4	36.5	0.64	0.879	1.717
Q86UA6	RPA-interacting protein	RPAIN	1	1	24.8	0.64	0.881	1.287
Q12849	G-rich sequence factor 1	GRSF1	17	17	53.1	0.64	0.701	1.285
Q96HA7	Tonsoku-like protein	TONSL	4	4	150.8	0.641	0.995	1.536
Q00403	Transcription initiation factor IIB	GTF2B	10	10	34.8	0.641	0.745	1.088
Q9NVX0	HAUS augmin-like complex subunit 2	HAUS2	1	1	26.9	0.641	0.691	1.078
P36404	ADP-rib	ARL2	8	8	20.9	0.641	0.611	1.013
Q96AT1	Uncharacterized protein KIAA1143	KIAA1143	1	1	17.5	0.641	0.805	0.915
Q9UMS0	NFU1 iron-sulfur cluster scaffold homolog	NFU1	4	4	28.4	0.641	0.42	0.655
P02792	Ferritin light chain	FTL	4	4	20	0.641	0.377	0.653
Q14562	ATP-dependent RNA helicase DHX8	DHX8	7	5	139.2	0.642	1.306	1.347	Acetyl [N-Term]
P03928	ATP synthase protein 8	MT-ATP8	1	1	8	0.642	0.731	1.306
Q96BW9	Ph	TAMM41	5	5	51	0.642	0.463	0.718
Q9UN36	Protein NDRG2	NDRG2	4	4	40.8	0.642	0.247	0.384	Acetyl [N-Term]
Q9NWT6	Hypoxia-inducible factor 1-alpha inhibitor	HIF1AN	5	5	40.3	0.644	1.01	1.585	Acetyl [N-Term]
P49023	Paxillin	PXN	18	18	64.5	0.644	1.015	1.575	Acetyl [N-Term]
P49459	Ubiquitin-conjugating enzyme E2 A	UBE2A	2	1	17.3	0.644	0.984	1.28
Q9NTX5	Ethylmalonyl-CoA decarboxylase	ECHDC1	10	10	33.7	0.644	0.801	1.271
O00566	U3 small nucleolar ribonucleoprotein protein MPP10	MPHOSPH10	18	17	78.8	0.644	0.759	1.222
Q9BXK1	Krueppel-like factor 16	KLF16	2	2	25.4	0.644	0.648	1.02
Q9UBB4	Ataxin-10	ATXN10	14	14	53.5	0.645	1.045	1.478
Q9H2P9	Diphthine methyl ester synthase	DPH5	4	4	31.6	0.645	0.84	1.328
Q9NPD8	Ubiquitin-conjugating enzyme E2 T	UBE2T	4	4	22.5	0.645	1.276	1.248
Q13347	Eukaryotic translation initiation factor 3 subunit I	EIF3I	19	19	36.5	0.645	0.798	1.146
Q2TAL8	Glutamine-rich protein 1	QRICH1	10	10	86.4	0.645	0.657	1.029	Acetyl [N-Term]
P67870	Casein kinase II subunit beta	CSNK2B	9	9	24.9	0.646	0.833	1.29
Q658P3	Metalloreductase STEAP3	STEAP3	4	4	54.6	0.646	0.601	0.93
Q14126	Desmoglein-2	DSG2	23	23	122.2	0.646	0.382	0.713
Q6AI08	HEAT repeat-containing protein 6	HEATR6	3	3	128.7	0.647	0.838	1.5
Q9H7D7	WD repeat-containing protein 26	WDR26	7	7	72.1	0.647	0.908	1.422
P23469	Receptor-type tyr	PTPRE	2	2	80.6	0.647	0.357	0.604
Q2VPK5	Cytoplasmic tRNA 2-thiolation protein 2	CTU2	8	8	56.1	0.648	1.171	1.806	Acetyl [N-Term]
Q9BW85	Coiled-coil domain-containing protein 94	CCDC94	4	4	37.1	0.648	0.676	1.421
Q8TCD5	5'(3')-deoxyribonucleotidase	NT5C	9	9	23.4	0.648	0.763	1.378
P63173	60S rib	RPL38	7	7	8.2	0.648	0.876	1.178
P40925	Malate dehydrogenase	MDH1	20	20	36.4	0.648	0.618	1.05
Q9NUP9	Protein lin-7 homolog C	LIN7C	12	11	21.8	0.648	0.615	0.984	Acetyl [N-Term]
Q7Z4V5	Hepatoma-derived growth factor-related protein 2	HDGFL2	16	15	74.3	0.648	0.632	0.965
P63208	S-phase kinase-associated protein 1	SKP1	13	13	18.6	0.649	1.004	1.523
Q86UE8	Serine/threonine-protein kinase tousled-like 2	TLK2	5	5	87.6	0.649	0.891	1.292
Q9Y508	E3 ubiquitin-protein ligase RNF114	RNF114	6	6	25.7	0.65	0.947	1.331
P46778	60S rib	RPL21	11	11	18.6	0.65	1.096	1.221
O60508	Pre-mRNA-processing factor 17	CDC40	13	13	65.5	0.651	0.688	1.049
Q86UY8	5'-nucleotidase domain-containing protein 3	NT5DC3	5	5	63.4	0.651	0.658	1.01
Q9UJY4	ADP-rib	GGA2	6	5	67.1	0.651	0.488	0.749	Acetyl [N-Term]
Q9NXK8	F-box/LRR-repeat protein 12	FBXL12	1	1	37	0.652	1.018	1.557
Q70UQ0	Inhibitor of nuclear factor kappa-B kinase-interacting protein	IKBIP	3	3	39.3	0.652	0.976	1.497
P49642	DNA primase small subunit	PRIM1	6	6	49.9	0.653	2.575	3.055	Acetyl [N-Term]
Q15427	Splicing factor 3B subunit 4	SF3B4	6	6	44.4	0.653	0.929	1.541	Acetyl [N-Term]
Q9Y5J1	U3 small nucleolar RNA-associated protein 18 homolog	UTP18	15	15	62	0.653	0.911	1.297
Q6IA86	Elongator complex protein 2	ELP2	7	7	92.4	0.653	0.704	1.023
P00414	Cytochrome c oxidase subunit 3	MT-CO3	1	1	29.9	0.653	0.682	0.99
P00390	Glutathione reductase	GSR	23	23	56.2	0.653	0.652	0.979
P09960	Leukotriene A-4 hydrolase	LTA4H	33	33	69.2	0.654	0.967	1.519
P17535	Transcription factor jun-D	JUND	4	3	35.2	0.654	0.642	1.111
P21281	V-type proton ATPase subunit B	ATP6V1B2	21	21	56.5	0.654	0.619	0.934
Q8IYJ3	Synaptotagmin-like protein 1	SYTL1	4	4	61.8	0.654	0.396	0.568
Q96EB1	Elongator complex protein 4	ELP4	3	3	46.6	0.655	0.878	1.352
O75582	Rib	RPS6KA5	10	8	89.8	0.655	0.705	1.056	Acetyl [N-Term]
Q9UMR2	ATP-dependent RNA helicase DDX19B	DDX19B	22	4	53.9	0.656	0.756	1.347	Acetyl [N-Term]
Q9H2D6	TRIO and F-actin-binding protein	TRIOBP	7	7	261.2	0.656	0.775	1.174
Q8IWZ8	SURP and G-patch domain-containing protein 1	SUGP1	7	7	72.4	0.656	0.737	1.091
Q8NI60	Atypical kinase COQ8A	COQ8A	6	6	71.9	0.656	0.397	0.608
Q9NRV9	Heme-binding protein 1	HEBP1	9	9	21.1	0.656	0.359	0.529
P27694	Replication protein A 70 kDa DNA-binding subunit	RPA1	30	30	68.1	0.657	0.999	1.521	Acetyl [N-Term]
O15372	Eukaryotic translation initiation factor 3 subunit H	EIF3H	21	21	39.9	0.657	0.922	1.317
Q92520	Protein FAM3C	FAM3C	13	13	24.7	0.658	2.594	4.262
P46013	Proliferation marker protein Ki-67	MKI67	104	104	358.5	0.658	2.304	2.01
Q6GMV2	SET and MYND domain-containing protein 5	SMYD5	6	6	47.3	0.658	0.83	1.232
Q8NEJ9	Neuroguidin	NGDN	8	8	35.9	0.658	0.797	1.211	Acetyl [N-Term]
Q9BVJ7	Dual specificity protein ph	DUSP23	5	5	16.6	0.658	0.748	1.136
Q5QJE6	Deoxynucleotidyltransferase terminal-interacting protein 2	DNTTIP2	21	21	84.4	0.658	0.788	1.059
O75964	ATP synthase subunit g	ATP5L	4	4	11.4	0.658	0.54	1.013
Q9HBL8	NmrA-like family domain-containing protein 1	NMRAL1	3	3	33.3	0.658	0.607	0.799
Q9BVP2	Guanine nucleotide-binding protein-like 3	GNL3	23	23	62	0.659	0.953	1.338
Q9BX40	Protein LSM14 homolog B	LSM14B	9	9	42	0.659	0.881	1.284	Acetyl [N-Term]
Q9UHL4	Dipeptidyl peptidase 2	DPP7	8	8	54.3	0.659	0.692	1.236
P25490	Transcriptional repressor protein YY1	YY1	8	8	44.7	0.659	0.694	1.054
Q9UBC2	Epidermal growth factor receptor substrate 15-like 1	EPS15L1	12	12	94.2	0.659	0.591	0.898
Q96JD6	1	AKR1E2	1	1	36.6	0.659	0.681	0.837
Q5BKU9	Oxidoreductase-like domain-containing protein 1	OXLD1	1	1	15.8	0.66	0.709	1.532
O14744	Protein arginine N-methyltransferase 5	PRMT5	20	20	72.6	0.66	0.76	1.212	Acetyl [N-Term]
P55145	Mesencephalic astrocyte-derived neurotrophic factor	MANF	10	10	20.7	0.66	0.74	1.127
P62191	26S proteasome regulatory subunit 4	PSMC1	30	29	49.2	0.66	0.727	1.12
P29323	Ephrin type-B receptor 2	EPHB2	19	16	117.4	0.66	0.192	0.287
O15213	WD repeat-containing protein 46	WDR46	16	16	68	0.661	0.993	1.371	Acetyl [N-Term]
Q9HCE1	Putative helicase MOV-10	MOV10	24	24	113.6	0.661	0.89	1.33
Q6QNY1	Biogenesis of lys	BLOC1S2	2	2	16	0.661	0.844	1.276	Acetyl [N-Term]
Q9NV88	Integrator complex subunit 9	INTS9	6	6	73.8	0.661	0.832	1.183
Q9UJX4	Anaphase-promoting complex subunit 5	ANAPC5	4	4	85	0.662	0.873	1.319
Q9NY61	Protein AATF	AATF	13	13	63.1	0.662	0.773	1.174	Acetyl [N-Term]
Q05519	Serine/arginine-rich splicing factor 11	SRSF11	12	12	53.5	0.662	0.705	1.052	Acetyl [N-Term]
P25205	DNA replication licensing factor MCM3	MCM3	49	49	90.9	0.662	0.748	1.003	Acetyl [N-Term]
O43396	Thioredoxin-like protein 1	TXNL1	15	15	32.2	0.663	1.127	1.701
Q7Z6M1	Rab9 effector protein with kelch motifs	RABEPK	2	2	40.5	0.663	1.006	1.41
Q9BSV6	tRNA-splicing endonuclease subunit Sen34	TSEN34	2	2	33.6	0.663	0.886	1.295
O95400	CD2 antigen cytoplasmic tail-binding protein 2	CD2BP2	8	8	37.6	0.663	0.705	1.07
Q9P275	Ubiquitin carboxyl-terminal hydrolase 36	USP36	6	6	122.6	0.663	0.724	1.015
Q8N1S5	Zinc transporter ZIP11	SLC39A11	2	2	35.4	0.664	1.01	1.403
O94901	SUN domain-containing protein 1	SUN1	22	21	90	0.664	0.846	1.302
Q9BV68	E3 ubiquitin-protein ligase RNF126	RNF126	5	5	35.6	0.664	0.515	0.792	Acetyl [N-Term]
Q6IBW4	Condensin-2 complex subunit H2	NCAPH2	2	2	68.2	0.664	0.575	0.777
Q9P031	Thyroid transcription factor 1-associated protein 26	CCDC59	4	4	28.7	0.665	0.816	1.176
P49643	DNA primase large subunit	PRIM2	5	5	58.8	0.665	0.918	1.141
Q15750	TGF-beta-activated kinase 1 and MAP3K7-binding protein 1	TAB1	4	4	54.6	0.665	0.707	1.043
Q9UBQ7	Glyoxylate reductase/hydroxypyruvate reductase	GRHPR	15	15	35.6	0.665	0.492	0.849
P04179	Superoxide dismutase [Mn]	SOD2	9	9	24.7	0.665	0.411	0.747
Q9HC38	Glyoxalase domain-containing protein 4	GLOD4	17	17	34.8	0.665	0.424	0.727
O43819	Protein SCO2 homolog	SCO2	6	6	29.8	0.665	0.494	0.638
P52292	Importin subunit alpha-1	KPNA2	19	19	57.8	0.666	2.945	1.775	Acetyl [N-Term]
Q9NV72	Zinc finger protein 701	ZNF701	3	2	60.9	0.666	1.009	1.356
Q14692	Rib	BMS1	26	26	145.7	0.666	0.824	1.299
Q9NWZ8	Gem-associated protein 8	GEMIN8	3	3	28.6	0.666	1.01	1.24
O15231	Zinc finger protein 185	ZNF185	6	6	73.5	0.667	1.781	2.672
P31483	Nucleolysin TIA-1 isoform p40	TIA1	10	5	42.9	0.667	0.546	0.795
O75044	SLIT-ROBO Rho GTPase-activating protein 2	SRGAP2	2	2	120.8	0.669	1.405	2.152
Q9Y5B6	PAX3- and PAX7-binding protein 1	PAXBP1	3	3	104.7	0.669	0.916	1.594
O75391	Sperm-associated antigen 7	SPAG7	4	4	26	0.669	0.796	1.172	Acetyl [N-Term]
Q9BQC3	2-(3-amino-3-carboxypropyl)histidine synthase subunit 2	DPH2	6	6	52.1	0.669	0.577	0.958	Acetyl [N-Term]
O75947	ATP synthase subunit d	ATP5H	13	13	18.5	0.669	0.589	0.957
Q9NZ45	CDGSH iron-sulfur domain-containing protein 1	CISD1	5	5	12.2	0.669	0.604	0.915
Q9C0A0	Contactin-associated protein-like 4	CNTNAP4	1	1	145.2	0.67	0.924	1.371
Q9Y3I1	F-box only protein 7	FBXO7	3	3	58.5	0.67	0.685	0.97
Q15014	Mortality factor 4-like protein 2	MORF4L2	6	5	32.3	0.67	0.674	0.515
P10155	60 kDa SS-A/Ro ribonucleoprotein	TROVE2	21	21	60.6	0.671	0.758	1.168	Acetyl [N-Term]
Q9BW83	Intraflagellar transport protein 27 homolog	IFT27	4	4	20.5	0.671	0.532	0.879
P48960	CD97 antigen	CD97	10	10	91.8	0.671	0.436	0.747
Q9P2T1	GMP reductase 2	GMPR2	12	12	37.9	0.671	0.499	0.729
O14562	Ubiquitin domain-containing protein UBFD1	UBFD1	11	11	33.4	0.672	0.882	1.296	Acetyl [N-Term]
Q5SSJ5	Heterochromatin protein 1-binding protein 3	HP1BP3	32	32	61.2	0.672	0.694	1.134	Acetyl [N-Term]
Q8NB90	Spermatogenesis-associated protein 5	SPATA5	19	19	97.8	0.672	0.688	1.076
P17861	X-box-binding protein 1	XBP1	1	1	28.7	0.673	1.747	2.661
Q8WWM7	Ataxin-2-like protein	ATXN2L	27	25	113.3	0.673	0.794	1.17	Acetyl [N-Term]
Q9NPJ6	Mediator of RNA polymerase II transcription subunit 4	MED4	3	3	29.7	0.673	0.865	1.124
A8CG34	Nuclear envelope pore membrane protein POM 121C	POM121C	4	4	125	0.673	0.738	1.097
Q9UFG5	UPF0449 protein C19orf25	C19orf25	4	4	12.9	0.673	0.627	1.012
Q14558	Ph	PRPSAP1	11	10	39.4	0.673	0.642	0.955
P25054	Adenomatous polyp	APC	1	1	311.5	0.673	0.578	0.885
Q96JM3	Chrom	CHAMP1	15	15	89	0.674	0.99	1.45	Acetyl [N-Term]
Q9UK99	F-box only protein 3	FBXO3	3	3	54.5	0.674	0.953	1.414	Acetyl [N-Term]
Q96HW7	Integrator complex subunit 4	INTS4	6	6	108.1	0.674	0.957	1.388
Q6PK04	Coiled-coil domain-containing protein 137	CCDC137	7	7	33.2	0.674	0.901	1.229
Q9ULE0	Protein WWC3	WWC3	1	1	122.6	0.674	0.656	1
Q9UNZ2	NSFL1 cofactor p47	NSFL1C	17	17	40.5	0.675	1.729	2.561
Q86XP3	ATP-dependent RNA helicase DDX42	DDX42	31	31	102.9	0.675	1.125	1.6
O00541	Pescadillo homolog	PES1	19	19	68	0.675	1.082	1.388
Q02447	Transcription factor Sp3	SP3	3	3	81.9	0.675	0.757	1.122
P35998	26S proteasome regulatory subunit 7	PSMC2	32	32	48.6	0.676	0.83	1.266
Q9Y4Z0	U6 snRNA-associated Sm-like protein LSm4	LSM4	6	6	15.3	0.676	0.717	1.145	Acetyl [N-Term]
P63218	Guanine nucleotide-binding protein G(I)/G(S)/G(O) subunit gamma-5	GNG5	4	4	7.3	0.676	0.66	0.977	Acetyl [N-Term]
P30260	Cell division cycle protein 27 homolog	CDC27	14	14	91.8	0.677	0.933	1.354
Q99961	Endophilin-A2	SH3GL1	17	17	41.5	0.677	0.834	1.21
Q6WKZ4	Rab11 family-interacting protein 1	RAB11FIP1	14	14	137.1	0.677	0.44	0.589
O43175	D-3-ph	PHGDH	27	27	56.6	0.677	0.285	0.388
P62312	U6 snRNA-associated Sm-like protein LSm6	LSM6	6	6	9.1	0.678	0.722	1.172
Q12931	Heat shock protein 75 kDa	TRAP1	44	44	80.1	0.678	0.738	1.021
P06576	ATP synthase subunit beta	ATP5B	28	28	56.5	0.678	0.58	0.971
P21926	CD9 antigen	CD9	6	6	25.4	0.678	0.356	0.525
P30455	HLA class I histocompatibility antigen	HLA-A	11	3	40.9	0.679	3.247	4.784
Q13823	Nucleolar GTP-binding protein 2	GNL2	13	13	83.6	0.679	0.89	1.187
Q9NQT5	Ex	EXOSC3	10	10	29.6	0.679	0.789	1.151	Acetyl [N-Term]
Q9BTD8	RNA-binding protein 42	RBM42	6	6	50.4	0.679	0.705	1.129	Acetyl [N-Term]
O60812	Heterogeneous nuclear ribonucleoprotein C-like 1	HNRNPCL1	13	1	32.1	0.679	0.806	1.103
Q9GZN1	Actin-related protein 6	ACTR6	2	2	45.8	0.679	0.742	1.093	Acetyl [N-Term]
Q5VTR2	E3 ubiquitin-protein ligase BRE1A	RNF20	25	19	113.6	0.679	0.699	1.03
Q5BVD1	TPA-induced transmembrane protein	TTMP	1	1	24.3	0.679	0.747	1.022
Q9BUR4	Telomerase Cajal body protein 1	WRAP53	5	5	59.3	0.679	0.708	1.02
Q8IYB3	Serine/arginine repetitive matrix protein 1	SRRM1	16	16	102.3	0.679	0.678	0.976
Q9NX58	Cell growth-regulating nucleolar protein	LYAR	19	19	43.6	0.68	0.869	1.279
Q7Z4G1	COMM domain-containing protein 6	COMMD6	2	2	9.6	0.68	0.702	0.858
O00767	Acyl-CoA desaturase	SCD	5	5	41.5	0.681	1.291	1.971
Q9UHI6	Probable ATP-dependent RNA helicase DDX20	DDX20	12	12	92.2	0.681	1.028	1.511	Acetyl [N-Term]
Q8N163	Cell cycle and apopt	CCAR2	39	39	102.8	0.681	0.681	1.045
Q9UER7	Death domain-associated protein 6	DAXX	5	5	81.3	0.681	0.724	0.977
P29992	Guanine nucleotide-binding protein subunit alpha-11	GNA11	12	9	42.1	0.681	0.592	0.865
Q8TED1	Probable glutathione peroxidase 8	GPX8	2	2	23.9	0.682	3.516	5.231
P17655	Calpain-2 catalytic subunit	CAPN2	31	30	79.9	0.682	2.734	3.935
Q6WCQ1	My	MPRIP	11	11	116.5	0.682	0.939	1.428
Q8NC96	Adaptin ear-binding coat-associated protein 1	NECAP1	3	3	29.7	0.682	1.06	1.268	Acetyl [N-Term]
Q9UBB9	Tuftelin-interacting protein 11	TFIP11	7	7	96.8	0.682	0.791	1.16
Q75N03	E3 ubiquitin-protein ligase Hakai	CBLL1	2	2	54.5	0.682	0.75	1.123
Q13444	Disintegrin and metalloproteinase domain-containing protein 15	ADAM15	4	4	92.9	0.682	0.73	1.071
P52434	DNA-directed RNA polymerases I	POLR2H	7	7	17.1	0.682	0.8	1.03	Acetyl [N-Term]
Q00325	Ph	SLC25A3	16	16	40.1	0.682	0.648	1.006
Q86WX3	Active regulator of SIRT1	RPS19BP1	3	3	15.4	0.683	0.789	1.451
P00846	ATP synthase subunit a	MT-ATP6	2	2	24.8	0.683	0.667	0.988
O75717	WD repeat and HMG-box DNA-binding protein 1	WDHD1	20	20	125.9	0.683	0.768	0.951
Q9NP58	ATP-binding cassette sub-family B member 6	ABCB6	2	2	93.8	0.684	1.362	1.971
O75170	Serine/threonine-protein ph	PPP6R2	3	3	104.9	0.684	0.572	0.836
Q5T200	Zinc finger CCCH domain-containing protein 13	ZC3H13	6	6	196.5	0.685	0.88	1.285
P00395	Cytochrome c oxidase subunit 1	MT-CO1	2	2	57	0.685	0.827	1.26
Q9UNH7	Sorting nexin-6	SNX6	21	20	46.6	0.685	0.797	1.171	Acetyl [N-Term; N-Term]
O94874	E3 UFM1-protein ligase 1	UFL1	30	29	89.5	0.685	0.502	0.754
Q16740	ATP-dependent Clp protease proteolytic subunit	CLPP	7	7	30.2	0.686	0.882	1.507
Q99571	P2X purinoceptor 4	P2RX4	1	1	43.3	0.686	0.94	1.37
Q6P087	RNA pseudouridylate synthase domain-containing protein 3	RPUSD3	3	3	38.4	0.686	0.819	1.276
Q96S59	Ran-binding protein 9	RANBP9	10	10	77.8	0.686	0.977	1.266
Q7Z6I8	UPF0461 protein C5orf24	C5orf24	5	5	20.1	0.686	0.611	0.837
O00115	Deoxyribonuclease-2-alpha	DNASE2	5	5	39.6	0.686	0.371	0.621
Q9Y4X5	E3 ubiquitin-protein ligase ARIH1	ARIH1	5	5	64.1	0.687	1.146	1.697
Q9NZ52	ADP-rib	GGA3	4	3	78.3	0.687	0.867	1.378	Acetyl [N-Term]
Q9NQ55	Suppressor of SWI4 1 homolog	PPAN	14	14	53.2	0.687	0.806	1.144
Q15043	Zinc transporter ZIP14	SLC39A14	3	3	54.2	0.687	0.799	1.119
O15234	Protein CASC3	CASC3	3	3	76.2	0.687	0.656	1.054
Q8TBQ9	Protein kish-A	TMEM167A	1	1	8.1	0.687	0.788	0.928
Q8NF37	Lysoph	LPCAT1	8	8	59.1	0.687	0.582	0.85
P35244	Replication protein A 14 kDa subunit	RPA3	6	6	13.6	0.688	1.127	1.637	Acetyl [N-Term]
P25440	Bromodomain-containing protein 2	BRD2	15	12	88	0.688	1.013	1.361
P57081	tRNA (guanine-N(7)-)-methyltransferase non-catalytic subunit WDR4	WDR4	4	4	45.5	0.688	0.621	0.92
Q86UQ4	ATP-binding cassette sub-family A member 13	ABCA13	1	1	575.8	0.688	0.482	0.701
Q9NVS2	39S rib	MRPS18A	2	2	22.2	0.688	0.471	0.598
O43913	Origin recognition complex subunit 5	ORC5	3	3	50.3	0.689	0.954	1.623
Q5T8P6	RNA-binding protein 26	RBM26	23	22	113.5	0.689	1.079	1.55
P46459	Vesicle-fusing ATPase	NSF	35	34	82.5	0.689	0.942	1.402
Q8TF01	Arginine/serine-rich protein PNISR	PNISR	5	5	92.5	0.689	0.712	1.033
P52655	Transcription initiation factor IIA subunit 1	GTF2A1	3	3	41.5	0.689	0.619	1.018
Q8N999	Uncharacterized protein C12orf29	C12orf29	2	2	37.5	0.689	0.818	1.015
Q86TS9	39S rib	MRPL52	2	2	13.7	0.689	0.681	0.948
Q5VZE5	N-alpha-acetyltransferase 35	NAA35	4	4	83.6	0.689	0.647	0.917
Q9Y5Y2	Cyt	NUBP2	6	6	28.8	0.689	0.59	0.875	Acetyl [N-Term]
Q86YV9	Hermansky-Pudlak syndrome 6 protein	HPS6	3	3	82.9	0.689	0.709	0.768
Q52LW3	Rho GTPase-activating protein 29	ARHGAP29	3	3	142	0.69	1.294	1.97
Q9NVU7	Protein SDA1 homolog	SDAD1	15	15	79.8	0.69	0.917	1.271
Q96S55	ATPase WRNIP1	WRNIP1	18	18	72.1	0.69	0.807	1.211
Q9H4B0	Probable tRNA N6-aden	OSGEPL1	2	2	45.1	0.69	0.611	0.885
A1L0T0	Acetolactate synthase-like protein	ILVBL	13	13	67.8	0.69	0.562	0.803
Q9UFC0	Leucine-rich repeat and WD repeat-containing protein 1	LRWD1	4	4	70.8	0.691	1.152	1.666
Q9BXK5	Bcl-2-like protein 13	BCL2L13	6	6	52.7	0.691	1.066	1.658
Q68CQ4	Digestive organ expansion factor homolog	DIEXF	18	18	87	0.691	0.952	1.403
Q9NXG6	Transmembrane prolyl 4-hydroxylase	P4HTM	2	2	56.6	0.691	0.832	1.204
Q6P2E9	Enhancer of mRNA-decapping protein 4	EDC4	35	35	151.6	0.691	0.807	1.15	Acetyl [N-Term]
Q9ULH7	MKL/myocardin-like protein 2	MKL2	5	5	118.1	0.691	0.782	1.132
Q9Y3B9	RRP15-like protein	RRP15	7	7	31.5	0.691	0.697	1.074
P16949	Stathmin	STMN1	14	14	17.3	0.691	0.576	0.957	Acetyl [N-Term]
Q96ER3	Protein SAAL1	SAAL1	6	6	53.5	0.692	0.968	1.327
Q9H0C8	Integrin-linked kinase-associated serine/threonine ph	ILKAP	15	15	42.9	0.692	0.795	1.217	Acetyl [N-Term]
O43172	U4/U6 small nuclear ribonucleoprotein Prp4	PRPF4	19	19	58.4	0.692	0.945	1.196
Q96MW1	Coiled-coil domain-containing protein 43	CCDC43	3	3	25.2	0.692	0.852	1.135
Q9BQA1	Methyl	WDR77	10	10	36.7	0.692	0.768	1.117
O75446	Histone deacetylase complex subunit SAP30	SAP30	2	2	23.3	0.692	0.649	0.949
Q9UKE5	TRAF2 and NCK-interacting protein kinase	TNIK	9	6	154.8	0.692	0.72	0.922
Q8WUX9	Charged multivesicular body protein 7	CHMP7	4	4	50.9	0.692	0.559	0.807
Q15424	Scaffold attachment factor B1	SAFB	33	21	102.6	0.693	0.812	1.195	Acetyl [N-Term]
Q12905	Interleukin enhancer-binding factor 2	ILF2	20	20	43	0.693	0.649	0.998
Q9Y5A9	YTH domain-containing family protein 2	YTHDF2	13	10	62.3	0.694	0.824	1.132	Acetyl [N-Term]
Q8NBF2	NHL repeat-containing protein 2	NHLRC2	18	18	79.4	0.694	0.744	1.072
Q96G01	Protein bicaudal D homolog 1	BICD1	1	1	110.7	0.694	0.908	1.003	Acetyl [N-Term]
Q53S33	BolA-like protein 3	BOLA3	2	2	12.1	0.694	0.609	0.9
Q15050	Rib	RRS1	22	22	41.2	0.695	0.849	1.125	Acetyl [N-Term]
Q7LBC6	Lysine-specific demethylase 3B	KDM3B	28	28	191.5	0.695	0.769	1.085
Q92620	Pre-mRNA-splicing factor ATP-dependent RNA helicase PRP16	DHX38	15	14	140.4	0.695	0.621	0.994	Acetyl [N-Term]
P14174	Macrophage migration inhibitory factor	MIF	4	4	12.5	0.695	0.671	0.965
P52815	39S rib	MRPL12	8	8	21.3	0.696	0.817	1.255
P30049	ATP synthase subunit delta	ATP5D	5	5	17.5	0.696	0.621	0.955
Q9P032	NADH dehydrogenase [ubiquinone] 1 alpha subcomplex assembly factor 4	NDUFAF4	8	8	20.3	0.696	0.432	0.607
Q13868	Ex	EXOSC2	12	12	32.8	0.697	0.835	1.301
P06132	Uroporphyrinogen decarboxylase	UROD	9	9	40.8	0.697	0.774	1.223	Acetyl [N-Term]
Q92538	Golgi-specific brefeldin A-resistance guanine nucleotide exchange factor 1	GBF1	25	25	206.3	0.697	0.807	1.106
Q9BV23	Monoacylglycerol lipase ABHD6	ABHD6	1	1	38.3	0.697	0.594	0.944
Q9BQ95	Evolutionarily conserved signaling intermediate in Toll pathway	ECSIT	3	3	49.1	0.697	0.564	0.8
Q5VWZ2	Lysoph	LYPLAL1	8	8	26.3	0.697	0.494	0.732
Q9UQN3	Charged multivesicular body protein 2b	CHMP2B	7	7	23.9	0.697	0.563	0.618
Q6UUV9	CREB-regulated transcription coactivator 1	CRTC1	1	1	67.3	0.698	0.734	1.096
P46108	Adapter molecule crk	CRK	10	10	33.8	0.698	0.646	0.979
O60784	Target of Myb protein 1	TOM1	10	10	53.8	0.698	0.369	0.525	Acetyl [N-Term]
P42704	Leucine-rich PPR motif-containing protein	LRPPRC	90	90	157.8	0.699	1.072	1.58
Q9NX40	OCIA domain-containing protein 1	OCIAD1	9	9	27.6	0.699	1.013	1.573
Q4LE39	AT-rich interactive domain-containing protein 4B	ARID4B	1	1	147.7	0.699	0.739	1.056
P51970	NADH dehydrogenase [ubiquinone] 1 alpha subcomplex subunit 8	NDUFA8	3	3	20.1	0.699	0.742	1.051
O75600	2-amino-3-ketobutyrate coenzyme A ligase	GCAT	5	5	45.3	0.699	0.159	0.228
Q8TF05	Serine/threonine-protein ph	PPP4R1	4	4	106.9	0.7	0.725	1.036
Q6IN85	Serine/threonine-protein ph	PPP4R3A	15	15	95.3	0.7	0.66	0.943
O43615	Mitochondrial import inner membrane translocase subunit TIM44	TIMM44	28	28	51.3	0.7	0.542	0.704
P50750	Cyclin-dependent kinase 9	CDK9	10	10	42.8	0.701	1.121	1.429
P82930	28S rib	MRPS34	10	10	25.6	0.701	0.771	1.122
Q9HA64	Ket	FN3KRP	10	10	34.4	0.701	0.621	0.941
O15067	Ph	PFAS	27	27	144.6	0.701	0.436	0.622
P61225	Ras-related protein Rap-2b	RAP2B	7	3	20.5	0.702	1.177	1.664
Q6P161	39S rib	MRPL54	2	2	15.8	0.702	0.799	1.139
Q9H944	Mediator of RNA polymerase II transcription subunit 20	MED20	3	3	23.2	0.702	0.72	1.135
P56378	6.8 kDa mitochondrial proteolipid	MP68	1	1	6.7	0.702	0.672	1.104
P18583	Protein SON	SON	40	40	263.7	0.702	0.698	0.993	Acetyl [N-Term]
Q13526	Peptidyl-prolyl cis-trans isomerase NIMA-interacting 1	PIN1	6	6	18.2	0.702	0.612	0.905	Acetyl [N-Term]
Q86T03	Type 1 ph	TMEM55B	1	1	29.5	0.702	0.48	0.709
P30043	Flavin reductase (NADPH)	BLVRB	8	8	22.1	0.703	0.907	1.404
Q9Y3B3	Transmembrane emp24 domain-containing protein 7	TMED7	9	9	25.2	0.703	0.777	1.21
Q13200	26S proteasome non-ATPase regulatory subunit 2	PSMD2	36	36	100.1	0.703	0.758	1.079
Q8NCA5	Protein FAM98A	FAM98A	11	8	55.4	0.703	0.55	0.783	Acetyl [N-Term]
Q69YN4	Protein virilizer homolog	KIAA1429	13	13	201.9	0.704	0.953	1.319
Q5MNZ6	WD repeat domain ph	WDR45B	1	1	38.1	0.704	0.891	1.223
Q5VU43	Myomegalin	PDE4DIP	2	2	264.9	0.704	0.784	1.132
P23443	Rib	RPS6KB1	3	3	59.1	0.705	0.772	1.092
Q96HY6	DDRGK domain-containing protein 1	DDRGK1	6	6	35.6	0.705	0.514	0.708
Q66K74	Microtubule-associated protein 1S	MAP1S	9	9	112.1	0.706	1.552	1.94
Q99547	M-phase ph	MPHOSPH6	6	6	19	0.706	0.788	1.213
P60983	Glia maturation factor beta	GMFB	6	6	16.7	0.706	0.725	1.004	Acetyl [N-Term]
P33992	DNA replication licensing factor MCM5	MCM5	37	37	82.2	0.706	0.773	1	Acetyl [N-Term]
Q3LXA3	Triokinase/FMN cyclase	TKFC	20	20	58.9	0.706	0.668	0.894
Q9NVJ2	ADP-rib	ARL8B	7	3	21.5	0.706	0.538	0.782
Q16531	DNA damage-binding protein 1	DDB1	51	51	126.9	0.707	1.026	1.368
Q9NX61	Transmembrane protein 161A	TMEM161A	3	3	53.6	0.707	0.864	1.34
Q8N201	Integrator complex subunit 1	INTS1	10	10	244.1	0.707	0.913	1.291
Q13435	Splicing factor 3B subunit 2	SF3B2	41	41	100.2	0.707	0.848	1.188	Acetyl [N-Term]
Q9Y2G5	GDP-fuc	POFUT2	1	1	49.9	0.707	0.693	1.075
P33993	DNA replication licensing factor MCM7	MCM7	40	40	81.3	0.707	0.771	1
Q9UKX7	Nuclear pore complex protein Nup50	NUP50	16	16	50.1	0.707	0.795	0.992
P55327	Tumor protein D52	TPD52	12	12	24.3	0.707	0.45	0.637
Q2NKX8	DNA excision repair protein ERCC-6-like	ERCC6L	3	3	141	0.708	1.014	1.695
Q8NFZ5	TNFAIP3-interacting protein 2	TNIP2	1	1	48.7	0.708	0.71	1.254
P53384	Cyt	NUBP1	5	5	34.5	0.708	0.814	1.165	Acetyl [N-Term]
Q8NHQ9	ATP-dependent RNA helicase DDX55	DDX55	7	7	68.5	0.708	0.761	1.074	Acetyl [N-Term]
Q96FK6	WD repeat-containing protein 89	WDR89	2	2	43.2	0.708	0.658	0.989
P12429	Annexin A3	ANXA3	22	22	36.4	0.709	3.352	4.976	Acetyl [N-Term]
Q06203	Amidoph	PPAT	17	17	57.4	0.709	1.209	1.693
P16989	Y-box-binding protein 3	YBX3	12	7	40.1	0.709	1.108	1.561	Acetyl [N-Term]
Q5T9S5	Coiled-coil domain-containing protein 18	CCDC18	1	1	168.9	0.709	1.055	1.489
Q8NDD1	Uncharacterized protein C1orf131	C1orf131	5	5	32.7	0.709	0.735	1.181
Q86V81	THO complex subunit 4	ALYREF	11	11	26.9	0.709	0.819	1.096	Acetyl [N-Term]
Q96EB6	NAD-dependent protein deacetylase sirtuin-1	SIRT1	2	2	81.6	0.709	0.836	1.058
P36542	ATP synthase subunit gamma	ATP5C1	17	17	33	0.709	0.599	0.989
Q12906	Interleukin enhancer-binding factor 3	ILF3	42	38	95.3	0.709	0.666	0.979
Q8N9A8	Nuclear envelope ph	CNEP1R1	1	1	14.3	0.709	0.586	0.826	Acetyl [N-Term]
O60344	Endothelin-converting enzyme 2	ECE2	1	1	99.7	0.709	0.677	0.811
Q5JTJ3	Cytochrome c oxidase assembly factor 6 homolog	COA6	2	2	14.1	0.709	0.403	0.531
Q9UI26	Importin-11	IPO11	12	12	112.5	0.71	0.95	1.392
Q8TEQ6	Gem-associated protein 5	GEMIN5	46	46	168.5	0.71	0.961	1.354
P10109	Adrenodoxin	FDX1	4	4	19.4	0.71	0.683	0.963
Q96IF1	LIM domain-containing protein ajuba	AJUBA	1	1	56.9	0.71	0.683	0.936
Q9H3N1	Thioredoxin-related transmembrane protein 1	TMX1	10	10	31.8	0.71	0.619	0.877
Q6DKJ4	Nucleoredoxin	NXN	15	15	48.4	0.711	6.281	8.683	Acetyl [N-Term]
Q96EU6	Rib	RRP36	6	6	29.8	0.711	1.108	1.242
P07311	Acylph	ACYP1	8	8	11.3	0.711	0.875	1.231	Acetyl [N-Term]
P47914	60S rib	RPL29	5	5	17.7	0.711	0.846	1.136
O43242	26S proteasome non-ATPase regulatory subunit 3	PSMD3	33	33	60.9	0.711	0.761	1.07
Q14554	Protein disulfide-isomerase A5	PDIA5	11	11	59.6	0.711	0.721	0.954
Q15648	Mediator of RNA polymerase II transcription subunit 1	MED1	7	7	168.4	0.711	0.666	0.928
Q8WVJ2	NudC domain-containing protein 2	NUDCD2	7	7	17.7	0.711	0.531	0.838
Q6SPF0	Atherin	SAMD1	6	6	56	0.711	0.504	0.778
P68400	Casein kinase II subunit alpha	CSNK2A1	13	12	45.1	0.712	0.865	1.218
P28074	Proteasome subunit beta type-5	PSMB5	14	14	28.5	0.712	0.804	1.116	Acetyl [N-Term]
Q9H000	Probable E3 ubiquitin-protein ligase makorin-2	MKRN2	4	4	46.9	0.712	0.527	0.738
Q99536	Synaptic vesicle membrane protein VAT-1 homolog	VAT1	17	17	41.9	0.713	1.482	2.078	Acetyl [N-Term]
P25208	Nuclear transcription factor Y subunit beta	NFYB	2	2	22.8	0.713	0.953	1.149
Q9H1K1	Iron-sulfur cluster assembly enzyme ISCU	ISCU	4	4	18	0.713	0.695	0.975
Q9NQE9	Histidine triad nucleotide-binding protein 3	HINT3	2	2	20.3	0.713	0.335	0.518
O00559	Receptor-binding cancer antigen expressed on SiSo cells	EBAG9	2	2	24.4	0.714	0.909	1.242
Q14966	Zinc finger protein 638	ZNF638	37	37	220.5	0.714	0.844	1.141
O95376	E3 ubiquitin-protein ligase ARIH2	ARIH2	3	3	57.8	0.714	0.813	1.14
O95671	N-acetylserotonin O-methyltransferase-like protein	ASMTL	12	12	68.8	0.714	0.802	1.124
Q9HBU6	Ethanolamine kinase 1	ETNK1	2	2	50.9	0.714	0.836	1.098
Q8IWX8	Calcium home	CHERP	19	19	103.6	0.714	0.821	1.072
Q9H3S7	Tyr	PTPN23	25	25	178.9	0.714	0.609	0.901
P14406	Cytochrome c oxidase subunit 7A2	COX7A2	2	2	9.4	0.715	0.832	1.33
P26640	Valine--tRNA ligase	VARS	56	56	140.4	0.715	0.722	1.108	Acetyl [N-Term]
Q96I24	Far upstream element-binding protein 3	FUBP3	30	28	61.6	0.715	0.77	1.085	Acetyl [N-Term]
Q9NPL8	Complex I assembly factor TIMMDC1	TIMMDC1	5	5	32.2	0.715	0.738	0.972
Q9NPI1	Bromodomain-containing protein 7	BRD7	2	2	74.1	0.715	0.562	0.785
Q92766	Ras-responsive element-binding protein 1	RREB1	5	5	181.3	0.715	0.607	0.661
Q6UN15	Pre-mRNA 3'-end-processing factor FIP1	FIP1L1	14	14	66.5	0.716	0.933	1.318
Q9HB71	Calcyclin-binding protein	CACYBP	21	21	26.2	0.716	0.908	1.268	Acetyl [N-Term]
Q14566	DNA replication licensing factor MCM6	MCM6	44	44	92.8	0.716	0.866	1.049	Acetyl [N-Term]
Q8WVV9	Heterogeneous nuclear ribonucleoprotein L-like	HNRNPLL	17	16	60	0.716	0.667	0.959
P50548	ETS domain-containing transcription factor ERF	ERF	2	2	58.7	0.717	1.25	1.694
Q9UNW1	Multiple in	MINPP1	3	3	55	0.717	1.197	1.552
Q96E11	Rib	MRRF	12	12	29.3	0.717	0.948	1.384
Q9UBQ5	Eukaryotic translation initiation factor 3 subunit K	EIF3K	10	10	25	0.717	1.022	1.298	Acetyl [N-Term]
Q02790	Peptidyl-prolyl cis-trans isomerase FKBP4	FKBP4	39	38	51.8	0.717	0.978	1.218	Acetyl [N-Term]
P83881	60S rib	RPL36A	6	2	12.4	0.717	1.007	1.116
Q92576	PHD finger protein 3	PHF3	9	9	229.3	0.717	0.861	0.886
P09417	Dihydropteridine reductase	QDPR	9	9	25.8	0.717	0.571	0.756	Acetyl [N-Term]
Q8N128	Protein FAM177A1	FAM177A1	2	2	23.7	0.717	0.528	0.738
Q8N3F0	Maturin	MTURN	1	1	14.9	0.717	0.501	0.631	Acetyl [N-Term]
Q9Y3L3	SH3 domain-binding protein 1	SH3BP1	14	14	75.7	0.718	0.852	1.216
P26358	DNA (cyt	DNMT1	38	38	183.1	0.718	0.921	0.941
Q14166	Tubulin--tyr	TTLL12	26	26	74.4	0.718	0.607	0.876
Q8IUF8	Rib	RIOX2	7	7	52.8	0.719	1.591	2.215
Q8IV08	Ph	PLD3	3	3	54.7	0.719	0.909	1.263
P61927	60S rib	RPL37	7	7	11.1	0.719	0.97	1.166
P24539	ATP synthase F(0) complex subunit B1	ATP5F1	17	17	28.9	0.719	0.582	0.962
O95985	DNA topoisomerase 3-beta-1	TOP3B	3	3	96.6	0.719	0.672	0.932
Q8NFQ8	Torsin-1A-interacting protein 2	TOR1AIP2	7	6	51.2	0.719	0.654	0.846
Q8IVD9	NudC domain-containing protein 3	NUDCD3	6	6	40.8	0.72	1.259	1.464
Q9H0S4	Probable ATP-dependent RNA helicase DDX47	DDX47	13	13	50.6	0.72	1.019	1.374	Acetyl [N-Term]
Q9UL03	Integrator complex subunit 6	INTS6	3	3	100.3	0.72	0.999	1.269
Q9Y2P8	RNA 3'-terminal ph	RCL1	12	12	40.8	0.72	0.946	1.266	Acetyl [N-Term]
Q96KR1	Zinc finger RNA-binding protein	ZFR	34	34	116.9	0.72	0.861	1.177
Q99622	Protein C10	C12orf57	3	3	13.2	0.721	0.782	1.188	Acetyl [N-Term]
O95169	NADH dehydrogenase [ubiquinone] 1 beta subcomplex subunit 8	NDUFB8	4	4	21.8	0.721	0.735	1.053
P46060	Ran GTPase-activating protein 1	RANGAP1	27	27	63.5	0.721	0.795	1.024
P01892	HLA class I histocompatibility antigen	HLA-A	10	2	40.9	0.722	4.935	6.836
Q9BPZ3	Polyadenylate-binding protein-interacting protein 2	PAIP2	4	4	15	0.722	2.021	2.597
Q9Y4C2	TRPM8 channel-associated factor 1	TCAF1	2	2	102.1	0.722	1.129	1.565
Q8TAD8	Smad nuclear-interacting protein 1	SNIP1	2	2	45.8	0.722	1.037	1.31
P35251	Replication factor C subunit 1	RFC1	25	24	128.2	0.722	0.972	1.172
Q9BVJ6	U3 small nucleolar RNA-associated protein 14 homolog A	UTP14A	28	28	87.9	0.722	0.772	1.084
Q9C0J8	pre-mRNA 3' end processing protein WDR33	WDR33	13	13	145.8	0.722	0.763	0.972
Q9NVA4	Transmembrane protein 184C	TMEM184C	1	1	50.1	0.722	0.654	0.906
Q01780	Ex	EXOSC10	30	30	100.8	0.723	0.876	1.234
Q96N67	Dedicator of cytokinesis protein 7	DOCK7	22	20	242.4	0.723	0.663	0.96
Q9UL18	Protein argonaute-1	AGO1	8	2	97.2	0.723	0.686	0.95
Q9BV20	Methylthiorib	MRI1	6	6	39.1	0.723	0.448	0.631
Q96D46	60S rib	NMD3	14	14	57.6	0.724	1.094	1.386	Acetyl [N-Term]
Q9NQZ2	Something about silencing protein 10	UTP3	8	8	54.5	0.724	0.88	1.212
Q13310	Polyadenylate-binding protein 4	PABPC4	35	22	70.7	0.724	0.849	1.166
Q14978	Nucleolar and coiled-body ph	NOLC1	26	26	73.6	0.724	1.116	1.16
Q6NXT1	Ankyrin repeat domain-containing protein 54	ANKRD54	1	1	32.5	0.724	0.838	1.157
Q9NP77	RNA polymerase II subunit A C-terminal domain ph	SSU72	5	5	22.6	0.724	0.856	1.13
P33991	DNA replication licensing factor MCM4	MCM4	38	37	96.5	0.724	0.819	1.076
Q9UGC7	Peptide chain release factor 1-like	MTRF1L	1	1	43.6	0.724	0.815	1.039
Q9BXW7	Haloacid dehalogenase-like hydrolase domain-containing 5	HDHD5	14	14	46.3	0.724	0.625	0.987
Q9UJY5	ADP-rib	GGA1	11	10	70.3	0.724	0.65	0.89
Q70Z53	Protein FRA10AC1	FRA10AC1	5	5	37.5	0.724	0.659	0.849
Q8N392	Rho GTPase-activating protein 18	ARHGAP18	18	18	74.9	0.725	1.722	2.475
Q9H832	Ubiquitin-conjugating enzyme E2 Z	UBE2Z	9	9	38.2	0.725	1.244	1.786
Q96EK5	KIF1-binding protein	KIF1BP	10	10	71.8	0.725	0.934	1.258
Q8N5M9	Protein jagunal homolog 1	JAGN1	2	2	21.1	0.725	0.816	1.159
Q15459	Splicing factor 3A subunit 1	SF3A1	41	41	88.8	0.725	0.79	1.094
O00487	26S proteasome non-ATPase regulatory subunit 14	PSMD14	14	14	34.6	0.725	0.789	1.065
O60506	Heterogeneous nuclear ribonucleoprotein Q	SYNCRIP	40	33	69.6	0.725	0.708	0.969	Acetyl [N-Term]
P31943	Heterogeneous nuclear ribonucleoprotein H	HNRNPH1	19	11	49.2	0.725	0.71	0.911	Acetyl [N-Term; N-Term]
Q16698	2	DECR1	20	20	36	0.725	0.252	0.441
P23434	Glycine cleavage system H protein	GCSH	2	2	18.9	0.726	1.149	1.584
Q9HB07	UPF0160 protein MYG1	C12orf10	11	11	42.4	0.726	0.821	1.174
Q9H6R0	Putative ATP-dependent RNA helicase DHX33	DHX33	6	6	78.8	0.726	0.873	1.143
P43304	Glycerol-3-ph	GPD2	37	37	80.8	0.726	0.753	1.137
Q9BTT0	Acidic leucine-rich nuclear ph	ANP32E	9	9	30.7	0.726	0.711	1.052
Q9UJZ1	Stomatin-like protein 2	STOML2	19	19	38.5	0.726	0.707	1.035
Q5VTU8	ATP synthase subunit epsilon-like protein	ATP5EP2	3	3	5.8	0.726	0.647	0.954
Q96CN7	Isochorismatase domain-containing protein 1	ISOC1	13	13	32.2	0.726	0.688	0.93
O75503	Ceroid-lipofuscin	CLN5	3	3	41.5	0.726	0.731	0.914
Q9H4I3	TraB domain-containing protein	TRABD	5	5	42.3	0.726	0.52	0.677	Acetyl [N-Term]
Q6N069	N-alpha-acetyltransferase 16	NAA16	10	5	101.4	0.727	0.929	1.34
Q9P219	Protein Daple	CCDC88C	4	4	228.1	0.727	0.868	1.193
O00399	Dynactin subunit 6	DCTN6	4	4	20.7	0.727	0.774	1.061
P46087	Probable 28S rRNA (cyt	NOP2	31	31	89.2	0.727	0.716	1.046
O43447	Peptidyl-prolyl cis-trans isomerase H	PPIH	16	14	19.2	0.728	1.123	1.544	Acetyl [N-Term]
A2A3N6	Putative PIP5K1A and PSMD4-like protein	PIPSL	4	1	95	0.728	0.807	1.082
Q86Y79	Probable peptidyl-tRNA hydrolase	PTRH1	1	1	22.9	0.728	0.565	0.864
P22392	Nucle	NME2	13	3	17.3	0.729	1.229	1.639
Q7Z478	ATP-dependent RNA helicase DHX29	DHX29	13	13	155.1	0.729	0.847	1.212
Q969G3	SWI/SNF-related matrix-associated actin-dependent regulator of chromatin subfamily E member 1	SMARCE1	15	14	46.6	0.729	0.831	1.143
Q9NZM5	Rib	NOP53	4	4	54.4	0.729	0.907	1.116
O60231	Putative pre-mRNA-splicing factor ATP-dependent RNA helicase DHX16	DHX16	18	17	119.2	0.729	0.839	1.089
Q6FI81	Anamorsin	CIAPIN1	20	20	33.6	0.729	0.775	1.037	Acetyl [N-Term]
P84090	Enhancer of rudimentary homolog	ERH	8	8	12.3	0.729	0.754	1.002	Acetyl [N-Term]
P45880	Voltage-dependent anion-selective channel protein 2	VDAC2	17	16	31.5	0.729	0.668	0.934
Q9P2I0	Cleavage and polyadenylation specificity factor subunit 2	CPSF2	17	17	88.4	0.729	0.704	0.932
Q9BVC5	Ashwin	C2orf49	2	2	25.8	0.729	0.927	0.884
P18074	TFIIH basal transcription factor complex helicase XPD subunit	ERCC2	5	5	86.9	0.73	0.985	1.26
Q96EY5	Multivesicular body subunit 12A	MVB12A	4	4	28.8	0.73	0.858	1.22	Acetyl [N-Term]
Q9GZY4	Cytochrome c oxidase assembly factor 1 homolog	COA1	2	2	16.7	0.73	1.22	1.125
Q92485	Acid sphingomyelinase-like ph	SMPDL3B	8	8	50.8	0.73	0.682	0.94
Q9Y3D2	Methionine-R-sulfoxide reductase B2	MSRB2	1	1	19.5	0.73	0.714	0.903
Q96IU4	Protein ABHD14B	ABHD14B	7	7	22.3	0.73	0.52	0.896
Q9UQB8	Brain-specific angiogenesis inhibitor 1-associated protein 2	BAIAP2	25	25	60.8	0.731	2.316	2.86
Q2NL82	Pre-rRNA-processing protein TSR1 homolog	TSR1	22	22	91.8	0.731	1.128	1.404
O00303	Eukaryotic translation initiation factor 3 subunit F	EIF3F	14	14	37.5	0.731	0.979	1.4
P18669	Ph	PGAM1	20	20	28.8	0.731	0.932	1.274
Q9Y520	Protein PRRC2C	PRRC2C	43	42	316.7	0.731	0.885	1.054
P52565	Rho GDP-dissociation inhibitor 1	ARHGDIA	15	15	23.2	0.731	0.743	1.017	Acetyl [N-Term]
Q15008	26S proteasome non-ATPase regulatory subunit 6	PSMD6	31	31	45.5	0.731	0.78	0.993
Q01814	Plasma membrane calcium-transporting ATPase 2	ATP2B2	12	2	136.8	0.731	0.684	0.983
P62310	U6 snRNA-associated Sm-like protein LSm3	LSM3	3	3	11.8	0.732	0.827	1.154	Acetyl [N-Term]
P07919	Cytochrome b-c1 complex subunit 6	UQCRH	2	2	10.7	0.733	1.069	1.36
P12004	Proliferating cell nuclear antigen	PCNA	18	18	28.8	0.733	1.287	1.343
Q92572	AP-3 complex subunit sigma-1	AP3S1	6	6	21.7	0.733	0.926	1.263
P12814	Alpha-actinin-1	ACTN1	57	34	103	0.733	0.848	1.157	Acetyl [N-Term]
O75937	DnaJ homolog subfamily C member 8	DNAJC8	11	11	29.8	0.733	0.787	1.073	Acetyl [N-Term]
O95352	Ubiquitin-like modifier-activating enzyme ATG7	ATG7	7	7	77.9	0.733	0.763	0.994	Acetyl [N-Term]
Q8NEB9	Ph	PIK3C3	4	4	101.5	0.733	0.581	0.802
Q8TCE6	Protein FAM45A	FAM45A	3	2	40.5	0.733	0.487	0.732	Acetyl [N-Term]
O43395	U4/U6 small nuclear ribonucleoprotein Prp3	PRPF3	21	21	77.5	0.734	0.931	1.201
P45984	Mitogen-activated protein kinase 9	MAPK9	3	3	48.1	0.734	0.687	0.952
Q9Y448	Small kinetochore-associated protein	KNSTRN	3	3	35.4	0.734	0.694	0.89
P62308	Small nuclear ribonucleoprotein G	SNRPG	4	4	8.5	0.735	0.914	1.243
Q9H7B2	Rib	RPF2	14	14	35.6	0.735	0.865	1.177
P83876	Thioredoxin-like protein 4A	TXNL4A	3	3	16.8	0.735	0.737	1.054
Q96IX5	Up-regulated during skeletal muscle growth protein 5	USMG5	3	3	6.5	0.735	0.729	0.992
Q9H9C1	Spermatogenesis-defective protein 39 homolog	VIPAS39	3	3	57	0.735	0.688	0.959
P16298	Serine/threonine-protein ph	PPP3CB	10	3	59	0.735	0.648	0.876
Q16763	Ubiquitin-conjugating enzyme E2 S	UBE2S	7	7	23.8	0.736	2.454	1.411
Q9H583	HEAT repeat-containing protein 1	HEATR1	45	45	242.2	0.736	0.983	1.334
Q9NVR2	Integrator complex subunit 10	INTS10	1	1	82.2	0.736	0.756	1.061
Q13459	Unconventional my	MYO9B	10	10	243.2	0.737	1.051	1.426
Q14669	E3 ubiquitin-protein ligase TRIP12	TRIP12	30	30	220.3	0.737	1.085	1.313
P33176	Kinesin-1 heavy chain	KIF5B	59	47	109.6	0.737	0.749	1.032	Acetyl [N-Term]
P48556	26S proteasome non-ATPase regulatory subunit 8	PSMD8	13	13	39.6	0.737	0.736	0.983
P25705	ATP synthase subunit alpha	ATP5A1	34	34	59.7	0.737	0.571	0.893
Q9NZJ7	Mitochondrial carrier homolog 1	MTCH1	7	7	41.5	0.738	1.179	1.8
Q7L1Q6	Basic leucine zipper and W2 domain-containing protein 1	BZW1	22	22	48	0.738	1.218	1.425
Q9Y3C1	Nucleolar protein 16	NOP16	7	7	21.2	0.738	1.035	1.268
Q96HP0	Dedicator of cytokinesis protein 6	DOCK6	4	2	229.4	0.738	0.908	1.208
Q15061	WD repeat-containing protein 43	WDR43	22	22	74.8	0.738	0.946	1.119	Acetyl [N-Term]
Q9BZ95	Histone-lysine N-methyltransferase NSD3	NSD3	1	1	161.5	0.738	0.763	1.118
Q04917	14-3-3 protein eta	YWHAH	24	19	28.2	0.738	0.545	0.754	Acetyl [N-Term]
Q9Y285	Phenylalanine--tRNA ligase alpha subunit	FARSA	21	21	57.5	0.739	1.081	1.467	Acetyl [N-Term]
Q9NV06	DDB1- and CUL4-associated factor 13	DCAF13	11	11	51.4	0.739	1.007	1.362
O95453	Poly(A)-specific ribonuclease PARN	PARN	14	14	73.4	0.739	0.907	1.227
P62304	Small nuclear ribonucleoprotein E	SNRPE	4	4	10.8	0.739	0.909	1.186
Q96EV2	RNA-binding protein 33	RBM33	6	6	129.9	0.739	0.864	1.169	Acetyl [N-Term]
Q15020	Squamous cell carcinoma antigen recognized by T-cells 3	SART3	35	35	109.9	0.739	0.835	1.118	Acetyl [N-Term]
Q9UK45	U6 snRNA-associated Sm-like protein LSm7	LSM7	5	5	11.6	0.739	0.815	1.102
P78332	RNA-binding protein 6	RBM6	2	2	128.6	0.739	0.753	1.033
Q9UEU0	Vesicle transport through interaction with t-SNAREs homolog 1B	VTI1B	6	6	26.7	0.739	0.764	1.006	Acetyl [N-Term]
Q9H6Z4	Ran-binding protein 3	RANBP3	14	14	60.2	0.739	0.625	0.922	Acetyl [N-Term]
P17612	cAMP-dependent protein kinase catalytic subunit alpha	PRKACA	11	2	40.6	0.739	0.599	0.824
Q9H6E5	Speckle targeted PIP5K1A-regulated poly(A) polymerase	TUT1	2	2	93.8	0.739	0.823	0.818
P36776	Lon protease homolog	LONP1	48	48	106.4	0.739	0.31	0.419
Q96CB8	Integrator complex subunit 12	INTS12	5	5	48.8	0.74	0.932	1.293	Acetyl [N-Term]
Q9Y3B2	Ex	EXOSC1	5	5	21.4	0.74	0.943	1.274
Q16656	Nuclear respiratory factor 1	NRF1	3	3	53.5	0.74	0.938	1.184
P46937	Transcriptional coactivator YAP1	YAP1	14	14	54.4	0.74	0.867	1.171
Q9BVA0	Katanin p80 WD40 repeat-containing subunit B1	KATNB1	3	3	72.3	0.74	0.779	1.054
Q9H081	Protein MIS12 homolog	MIS12	2	2	24.1	0.74	0.758	1.037
P60604	Ubiquitin-conjugating enzyme E2 G2	UBE2G2	4	4	18.6	0.74	0.676	0.867
Q8WUB8	PHD finger protein 10	PHF10	4	4	56	0.74	0.623	0.854
P12235	ADP/ATP translocase 1	SLC25A4	20	6	33	0.74	0.578	0.795	Acetyl [N-Term]
Q9BST9	Rhotekin	RTKN	13	13	62.6	0.741	1.126	1.445
O95782	AP-2 complex subunit alpha-1	AP2A1	38	28	107.5	0.741	0.917	1.344
Q9BUK6	Protein misato homolog 1	MSTO1	2	2	61.8	0.741	0.947	1.232
Q5RKV6	Ex	EXOSC6	9	9	28.2	0.741	0.779	1.07
Q9BY77	Polymerase delta-interacting protein 3	POLDIP3	20	20	46.1	0.741	0.762	1	Acetyl [N-Term]
Q9UH65	Switch-associated protein 70	SWAP70	14	14	69	0.741	0.633	0.835
Q7L2H7	Eukaryotic translation initiation factor 3 subunit M	EIF3M	19	19	42.5	0.742	1.039	1.4	Acetyl [N-Term]
Q8IZ73	RNA pseudouridylate synthase domain-containing protein 2	RPUSD2	9	9	61.3	0.742	0.884	1.193
Q96MU7	YTH domain-containing protein 1	YTHDC1	9	9	84.6	0.742	0.782	1.058
Q9BVQ7	Spermatogenesis-associated protein 5-like protein 1	SPATA5L1	7	7	80.7	0.742	0.778	1.02	Acetyl [N-Term]
Q9NYF8	Bcl-2-associated transcription factor 1	BCLAF1	37	36	106.1	0.742	0.576	0.81
O14787	Transportin-2	TNPO2	10	5	101.3	0.743	0.912	1.227	Acetyl [N-Term]
Q9Y3T9	Nucleolar complex protein 2 homolog	NOC2L	21	21	84.9	0.743	0.883	1.164
Q8N0V3	Putative rib	RBFA	3	3	38.3	0.743	0.948	1.148
O75150	E3 ubiquitin-protein ligase BRE1B	RNF40	28	21	113.6	0.743	0.801	1.066
Q8NCU8	Uncharacterized protein encoded by LINC00116	LINC00116	1	1	15.6	0.743	0.601	0.809
P31323	cAMP-dependent protein kinase type II-beta regulatory subunit	PRKAR2B	3	1	46.3	0.744	1.213	1.606
P26196	Probable ATP-dependent RNA helicase DDX6	DDX6	23	23	54.4	0.744	0.956	1.264
P22102	Trifunctional purine bi	GART	53	53	107.7	0.744	0.892	1.166
Q8WYP5	Protein ELYS	AHCTF1	26	26	252.3	0.744	0.956	1.021
P11802	Cyclin-dependent kinase 4	CDK4	2	2	33.7	0.744	0.789	0.963
Q8IYL3	UPF0688 protein C1orf174	C1orf174	3	3	26	0.744	0.965	0.86
Q86WA6	Valacyclovir hydrolase	BPHL	5	5	32.5	0.744	0.509	0.661
Q9BXS5	AP-1 complex subunit mu-1	AP1M1	13	10	48.6	0.745	1.257	1.629	Acetyl [N-Term]
P00403	Cytochrome c oxidase subunit 2	MT-CO2	6	6	25.5	0.745	0.845	1.402
Q9NQT4	Ex	EXOSC5	7	7	25.2	0.745	0.943	1.265	Acetyl [N-Term]
O60232	Sjoegren syndrome/scleroderma autoantigen 1	SSSCA1	4	4	21.5	0.745	1.041	1.076	Acetyl [N-Term]
Q9BTW9	Tubulin-specific chaperone D	TBCD	20	20	132.5	0.745	0.769	0.97	Acetyl [N-Term]
Q9H307	Pinin	PNN	24	24	81.6	0.745	0.737	0.93
O95391	Pre-mRNA-splicing factor SLU7	SLU7	6	6	68.3	0.745	0.628	0.869	Acetyl [N-Term]
O00203	AP-3 complex subunit beta-1	AP3B1	30	30	121.2	0.746	0.963	1.369	Acetyl [N-Term]
Q86WR0	Coiled-coil domain-containing protein 25	CCDC25	6	6	24.5	0.746	0.969	1.299
P62314	Small nuclear ribonucleoprotein Sm D1	SNRPD1	5	5	13.3	0.746	0.934	1.218
Q9BU89	Deoxyhypusine hydroxylase	DOHH	8	8	32.9	0.746	0.837	1.029	Acetyl [N-Term]
Q99615	DnaJ homolog subfamily C member 7	DNAJC7	27	27	56.4	0.746	0.909	1.02	Acetyl [N-Term]
Q16186	Proteasomal ubiquitin receptor ADRM1	ADRM1	10	10	42.1	0.746	0.951	1	Acetyl [N-Term]
Q9NVP2	Histone chaperone ASF1B	ASF1B	3	3	22.4	0.746	1.053	0.92
Q15796	Mothers against decapentaplegic homolog 2	SMAD2	5	2	52.3	0.746	0.523	0.701
Q9NPF0	CD320 antigen	CD320	1	1	29	0.746	0.912	0.65
Q14257	Reticulocalbin-2	RCN2	14	14	36.9	0.747	0.983	1.415
Q96BP3	Peptidylprolyl isomerase domain and WD repeat-containing protein 1	PPWD1	15	15	73.5	0.747	0.937	1.255
Q9Y5K5	Ubiquitin carboxyl-terminal hydrolase isozyme L5	UCHL5	20	20	37.6	0.747	0.903	1.208	Acetyl [N-Term]
Q14C86	GTPase-activating protein and VPS9 domain-containing protein 1	GAPVD1	26	26	164.9	0.747	0.889	1.19
Q4VXU2	Polyadenylate-binding protein 1-like	PABPC1L	8	1	68.3	0.747	1.002	1.153
Q9Y5Q8	General transcription factor 3C polypeptide 5	GTF3C5	9	9	59.5	0.747	0.816	1.092	Acetyl [N-Term]
P43686	26S proteasome regulatory subunit 6B	PSMC4	25	24	47.3	0.747	0.745	1.03	Acetyl [N-Term]
P05496	ATP synthase F(0) complex subunit C1	ATP5G1	1	1	14.3	0.747	0.546	0.903
Q8IZ81	ELMO domain-containing protein 2	ELMOD2	6	6	34.9	0.748	0.805	1.123
P27707	Deoxycytidine kinase	DCK	8	8	30.5	0.748	0.817	1.062
Q99700	Ataxin-2	ATXN2	18	16	140.2	0.748	0.74	0.945
A6NDG6	Glycerol-3-ph	PGP	14	14	34	0.748	0.639	0.854
Q6PML9	Zinc transporter 9	SLC30A9	2	2	63.5	0.748	0.458	0.613
Q9GZT3	SRA stem-loop-interacting RNA-binding protein	SLIRP	8	8	12.3	0.749	1.11	1.494
Q8TAT6	Nuclear protein localization protein 4 homolog	NPLOC4	22	22	68.1	0.749	1.106	1.441
Q86X76	Nitrilase homolog 1	NIT1	7	7	35.9	0.749	0.957	1.396
Q9UK61	Protein TASOR	FAM208A	4	4	188.9	0.749	0.886	1.172
Q9UMX0	Ubiquilin-1	UBQLN1	14	8	62.5	0.749	0.757	1.006	Acetyl [N-Term]
P17152	Transmembrane protein 11	TMEM11	3	3	21.5	0.749	0.703	0.939
Q4G176	Acyl-CoA synthetase family member 3	ACSF3	5	5	64.1	0.75	1.435	2.189
O00483	Cytochrome c oxidase subunit NDUFA4	NDUFA4	5	5	9.4	0.75	1.072	1.398
O95639	Cleavage and polyadenylation specificity factor subunit 4	CPSF4	4	4	30.2	0.75	0.856	1.141	Acetyl [N-Term]
Q9NVC6	Mediator of RNA polymerase II transcription subunit 17	MED17	5	5	72.8	0.75	0.801	1.132
Q15276	Rab GTPase-binding effector protein 1	RABEP1	3	3	99.2	0.75	0.583	0.867
Q8IWA0	WD repeat-containing protein 75	WDR75	20	20	94.4	0.751	1.019	1.37
Q12959	Disks large homolog 1	DLG1	19	16	100.4	0.751	0.684	0.915
Q9UK59	Lariat debranching enzyme	DBR1	7	7	61.5	0.751	0.594	0.845
O14979	Heterogeneous nuclear ribonucleoprotein D-like	HNRNPDL	15	14	46.4	0.752	1.957	2.582
Q96HU1	Small G protein signaling modulator 3	SGSM3	1	1	85.3	0.752	1.133	1.506
P21675	Transcription initiation factor TFIID subunit 1	TAF1	2	2	212.5	0.752	1.167	1.389
Q9P2C4	Transmembrane protein 181	TMEM181	1	1	69.3	0.752	0.752	1.102
Q9NP50	Protein FAM60A	FAM60A	1	1	24.8	0.752	0.824	0.974
Q53GS9	U4/U6.U5 tri-snRNP-associated protein 2	USP39	17	17	65.3	0.753	1.05	1.412
Q96RN5	Mediator of RNA polymerase II transcription subunit 15	MED15	3	3	86.7	0.753	0.904	1.201
Q96IZ7	Serine/Arginine-related protein 53	RSRC1	2	2	38.7	0.753	0.681	1.029
P11021	78 kDa gluc	HSPA5	55	52	72.3	0.754	1.149	1.465
O75534	Cold shock domain-containing protein E1	CSDE1	31	31	88.8	0.754	1.451	1.426	Acetyl [N-Term]
Q9Y3A2	Probable U3 small nucleolar RNA-associated protein 11	UTP11	13	13	30.4	0.754	0.978	1.254
Q15155	Nodal modulator 1	NOMO1	33	2	134.2	0.754	0.891	1.228
Q13242	Serine/arginine-rich splicing factor 9	SRSF9	13	13	25.5	0.754	0.916	1.199
P36915	Guanine nucleotide-binding protein-like 1	GNL1	14	14	68.6	0.754	0.835	1.172
Q92989	Polyribonucleotide 5'-hydroxyl-kinase Clp1	CLP1	3	3	47.6	0.754	0.777	1.107
Q9BW71	HIRA-interacting protein 3	HIRIP3	3	3	61.9	0.754	0.792	1.015
Q12894	Interferon-related developmental regulator 2	IFRD2	1	1	54.8	0.754	0.697	0.953
Q92581	Sodium/hydrogen exchanger 6	SLC9A6	1	1	74.1	0.754	0.662	0.875
O75886	Signal transducing adapter molecule 2	STAM2	2	1	58.1	0.754	0.662	0.817
Q9Y5V0	Zinc finger protein 706	ZNF706	3	3	8.5	0.754	0.849	0.763
Q6NUM9	All-trans-retinol 13	RETSAT	17	17	66.8	0.754	0.521	0.692
P51946	Cyclin-H	CCNH	4	4	37.6	0.755	1.15	1.428	Acetyl [N-Term]
Q58FF6	Putative heat shock protein HSP 90-beta 4	HSP90AB4P	7	1	58.2	0.755	0.816	1.427
P82094	TATA element modulatory factor	TMF1	10	10	122.8	0.755	0.737	1.219
P27708	CAD protein	CAD	77	73	242.8	0.755	0.875	1.177	Acetyl [N-Term]
P31749	RAC-alpha serine/threonine-protein kinase	AKT1	7	5	55.7	0.755	0.799	1.001
P57678	Gem-associated protein 4	GEMIN4	20	20	120	0.756	1.178	1.557
Q96P11	Probable 28S rRNA (cyt	NSUN5	11	11	46.7	0.756	0.977	1.311
P06748	Nucleoph	NPM1	24	24	32.6	0.756	0.963	1.273	Acetyl [N-Term]
Q9UMY1	Nucleolar protein 7	NOL7	7	7	29.4	0.756	0.705	1.194
Q00536	Cyclin-dependent kinase 16	CDK16	2	2	55.7	0.756	0.819	1.123
Q9ULR0	Pre-mRNA-splicing factor ISY1 homolog	ISY1	7	7	33	0.756	0.773	1.06
P49321	Nuclear autoantigenic sperm protein	NASP	40	39	85.2	0.756	0.812	1.013
Q92797	Symplekin	SYMPK	25	25	141.1	0.756	0.771	1
O75880	Protein SCO1 homolog	SCO1	6	6	33.8	0.756	0.503	0.772
Q9C040	Tripartite motif-containing protein 2	TRIM2	10	10	81.5	0.756	0.258	0.318
Q8WUF5	RelA-associated inhibitor	PPP1R13L	13	13	89	0.757	1.42	1.929
P61956	Small ubiquitin-related modifier 2	SUMO2	3	2	10.9	0.757	1.06	1.401
Q8NFH4	Nucleoporin Nup37	NUP37	10	10	36.7	0.757	1.007	1.267
O95059	Ribonuclease P protein subunit p14	RPP14	2	2	13.7	0.757	0.838	1.264
Q96B36	Proline-rich AKT1 substrate 1	AKT1S1	5	5	27.4	0.757	0.687	1.217	Acetyl [N-Term]
Q9UQ13	Leucine-rich repeat protein SHOC-2	SHOC2	4	4	64.8	0.757	0.895	1.177
Q99460	26S proteasome non-ATPase regulatory subunit 1	PSMD1	43	43	105.8	0.757	0.747	0.987	Acetyl [N-Term]
Q5SW79	Centr	CEP170	3	3	175.2	0.758	1.559	2.055
Q9BV86	N-terminal Xaa-Pro-Lys N-methyltransferase 1	NTMT1	7	7	25.4	0.758	0.913	1.204	Acetyl [N-Term]
P26373	60S rib	RPL13	16	16	24.2	0.758	0.915	1.181
Q15024	Ex	EXOSC7	10	10	31.8	0.758	0.848	1.119	Acetyl [N-Term]
P07910	Heterogeneous nuclear ribonucleoproteins C1/C2	HNRNPC	25	12	33.7	0.758	0.83	1.051
P49354	Protein farnesyltransferase/geranylgeranyltransferase type-1 subunit alpha	FNTA	9	9	44.4	0.758	0.686	1.025
Q6P6C2	RNA demethylase ALKBH5	ALKBH5	3	3	44.2	0.758	0.772	1.018
Q14938	Nuclear factor 1 X-type	NFIX	5	3	55.1	0.758	0.289	0.359
Q96B26	Ex	EXOSC8	9	9	30	0.759	0.967	1.256
P46776	60S rib	RPL27A	7	7	16.6	0.759	0.936	1.174
Q9NW81	Distal membrane-arm assembly complex protein 2	DMAC2	1	1	29.2	0.759	0.805	1.062
Q5U5X0	Complex III assembly factor LYRM7	LYRM7	4	4	11.9	0.759	0.573	0.755
Q6ZT07	TBC1 domain family member 9	TBC1D9	2	1	143.1	0.76	1.129	1.588
Q9ULX3	RNA-binding protein NOB1	NOB1	9	9	46.6	0.76	1.318	1.4
Q9BXY0	Protein MAK16 homolog	MAK16	8	8	35.3	0.76	0.97	1.253	Acetyl [N-Term]
Q8TBB5	Kelch domain-containing protein 4	KLHDC4	3	3	57.9	0.76	0.939	1.208
P82932	28S rib	MRPS6	7	7	14.2	0.76	0.823	1.014
Q7Z4H7	HAUS augmin-like complex subunit 6	HAUS6	5	5	108.6	0.76	0.715	1.009
P52272	Heterogeneous nuclear ribonucleoprotein M	HNRNPM	57	57	77.5	0.76	0.735	0.998	Acetyl [N-Term]
Q13573	SNW domain-containing protein 1	SNW1	19	19	61.5	0.76	0.788	0.937	Acetyl [N-Term]
Q13151	Heterogeneous nuclear ribonucleoprotein A0	HNRNPA0	13	13	30.8	0.76	0.601	0.839
O43852	Calumenin	CALU	18	18	37.1	0.761	1.359	1.786
Q9NVN8	Guanine nucleotide-binding protein-like 3-like protein	GNL3L	7	7	65.5	0.761	0.9	1.407
Q7Z7H8	39S rib	MRPL10	5	5	29.3	0.761	1.121	1.391
Q13438	Protein	OS9	4	4	75.5	0.761	0.945	1.361
P05198	Eukaryotic translation initiation factor 2 subunit 1	EIF2S1	29	29	36.1	0.761	0.979	1.233
Q9H2H8	Peptidyl-prolyl cis-trans isomerase-like 3	PPIL3	7	7	18.1	0.761	0.807	1.138	Acetyl [N-Term]
Q92925	SWI/SNF-related matrix-associated actin-dependent regulator of chromatin subfamily D member 2	SMARCD2	15	14	58.9	0.761	0.819	1.076
Q15366	Poly(rC)-binding protein 2	PCBP2	16	9	38.6	0.761	0.702	1.02
P62195	26S proteasome regulatory subunit 8	PSMC5	27	26	45.6	0.761	0.769	1.01	Acetyl [N-Term]
O43815	Striatin	STRN	11	10	86.1	0.761	0.72	0.934
Q8TEB9	Rhomboid-related protein 4	RHBDD1	2	2	35.8	0.761	0.764	0.861
Q9HCM4	Band 4.1-like protein 5	EPB41L5	3	3	81.8	0.761	0.458	0.587
Q9BYG3	MKI67 FHA domain-interacting nucleolar ph	NIFK	18	18	34.2	0.762	1.011	1.246	Acetyl [N-Term]
Q6P4A7	Sideroflexin-4	SFXN4	3	3	38	0.762	0.908	1.102
Q96JC9	ELL-associated factor 1	EAF1	1	1	29	0.763	0.72	1.022
Q96RL1	BRCA1-A complex subunit RAP80	UIMC1	3	3	79.7	0.763	0.562	0.694
P00451	Coagulation factor VIII	F8	1	1	266.8	0.764	1.023	1.21
P14373	Zinc finger protein RFP	TRIM27	2	2	58.5	0.764	0.693	0.826
Q9UL15	BAG family molecular chaperone regulator 5	BAG5	11	11	51.2	0.764	0.618	0.81
Q8WTS6	Histone-lysine N-methyltransferase SETD7	SETD7	9	9	40.7	0.765	1.035	1.294
Q9H0D6	5'-3' exoribonuclease 2	XRN2	34	34	108.5	0.765	1.026	1.278
P49736	DNA replication licensing factor MCM2	MCM2	43	43	101.8	0.765	0.844	1.062	Acetyl [N-Term]
P09884	DNA polymerase alpha catalytic subunit	POLA1	12	12	165.8	0.765	0.877	0.91
Q7Z3K3	Pogo transp	POGZ	13	13	155.2	0.766	1.008	1.433	Acetyl [N-Term]
P40429	60S rib	RPL13A	14	14	23.6	0.766	0.948	1.206	Acetyl [N-Term]
Q969Z0	Protein TBRG4	TBRG4	18	18	70.7	0.766	0.907	1.185
P51668	Ubiquitin-conjugating enzyme E2 D1	UBE2D1	2	1	16.6	0.766	0.796	1.04
Q96CW1	AP-2 complex subunit mu	AP2M1	15	15	49.6	0.766	0.708	1
P24928	DNA-directed RNA polymerase II subunit RPB1	POLR2A	48	48	217	0.766	0.72	0.941
Q7Z434	Mitochondrial antiviral-signaling protein	MAVS	11	11	56.5	0.766	0.699	0.858
Q14318	Peptidyl-prolyl cis-trans isomerase FKBP8	FKBP8	12	12	44.5	0.766	0.505	0.668
Q9P270	SLAIN motif-containing protein 2	SLAIN2	3	3	62.5	0.766	0.599	0.651
Q01813	ATP-dependent 6-ph	PFKP	36	30	85.5	0.767	2.015	2.616
Q92979	Rib	EMG1	10	10	26.7	0.767	0.934	1.263
Q15428	Splicing factor 3A subunit 2	SF3A2	12	12	49.2	0.767	0.784	1.014	Acetyl [N-Term]
O75475	PC4 and SFRS1-interacting protein	PSIP1	26	25	60.1	0.767	0.752	0.98
P49327	Fatty acid synthase	FASN	127	127	273.3	0.767	0.692	0.897	Acetyl [N-Term]
P21283	V-type proton ATPase subunit C 1	ATP6V1C1	18	18	43.9	0.768	1.482	1.929	Acetyl [N-Term]
Q9Y4E5	E3 SUMO-protein ligase ZNF451	ZNF451	3	3	121.4	0.768	1.194	1.475
P62910	60S rib	RPL32	10	10	15.9	0.768	0.964	1.27
Q9Y5Q9	General transcription factor 3C polypeptide 3	GTF3C3	15	15	101.2	0.768	0.841	1.096	Acetyl [N-Term]
P09012	U1 small nuclear ribonucleoprotein A	SNRPA	13	11	31.3	0.768	0.867	1.091	Acetyl [N-Term]
Q13263	Transcription intermediary factor 1-beta	TRIM28	40	40	88.5	0.768	0.762	1.012	Acetyl [N-Term]
O75431	Metaxin-2	MTX2	7	7	29.7	0.768	0.694	0.969	Acetyl [N-Term]
Q9P0J0	NADH dehydrogenase [ubiquinone] 1 alpha subcomplex subunit 13	NDUFA13	8	8	16.7	0.768	0.669	0.958
O75449	Katanin p60 ATPase-containing subunit A1	KATNA1	3	3	55.9	0.768	0.683	0.879
P51991	Heterogeneous nuclear ribonucleoprotein A3	HNRNPA3	27	23	39.6	0.768	0.704	0.832	Acetyl [N-Term]
Q9BRP8	Partner of Y14 and mago	PYM1	11	11	22.6	0.768	0.425	0.531	Acetyl [N-Term]
Q8N9N8	Probable RNA-binding protein EIF1AD	EIF1AD	3	3	19	0.769	1.638	1.344
P63279	SUMO-conjugating enzyme UBC9	UBE2I	10	10	18	0.769	0.922	1.211
Q06587	E3 ubiquitin-protein ligase RING1	RING1	7	5	42.4	0.769	0.818	1.156	Acetyl [N-Term]
P19784	Casein kinase II subunit alpha'	CSNK2A2	15	14	41.2	0.769	0.843	1.096
P27635	60S rib	RPL10	11	11	24.6	0.769	0.889	1.084
P78346	Ribonuclease P protein subunit p30	RPP30	7	7	29.3	0.769	0.749	0.938	Acetyl [N-Term]
P49588	Alanine--tRNA ligase	AARS	55	55	106.7	0.769	0.698	0.907	Acetyl [N-Term]
O95155	Ubiquitin conjugation factor E4 B	UBE4B	9	9	146.1	0.769	0.682	0.892
Q16775	Hydroxyacylglutathione hydrolase	HAGH	5	5	33.8	0.769	0.594	0.829
Q9H4B6	Protein salvador homolog 1	SAV1	1	1	44.6	0.77	1.176	1.549
Q9UBV2	Protein sel-1 homolog 1	SEL1L	11	11	88.7	0.77	0.756	1.083
Q9NXX6	Non-structural maintenance of chrom	NSMCE4A	4	4	44.3	0.77	0.831	1.059
O75818	Ribonuclease P protein subunit p40	RPP40	2	2	41.8	0.77	0.718	0.986
Q96L92	Sorting nexin-27	SNX27	12	12	61.2	0.77	0.715	0.954
Q9UN37	Vacuolar protein sorting-associated protein 4A	VPS4A	20	13	48.9	0.77	0.716	0.93
P30046	D-dopachrome decarboxylase	DDT	7	7	12.7	0.77	0.629	0.871
O43464	Serine protease HTRA2	HTRA2	12	12	48.8	0.77	0.545	0.87
P04183	Thymidine kinase	TK1	12	12	25.5	0.771	3.774	2.042
Q86UE4	Protein LYRIC	MTDH	25	25	63.8	0.771	0.916	1.187
Q9HAV7	GrpE protein homolog 1	GRPEL1	16	16	24.3	0.771	0.942	1.186
Q147X3	N-alpha-acetyltransferase 30	NAA30	2	2	39.3	0.771	0.417	0.599
Q9UBD5	Origin recognition complex subunit 3	ORC3	8	7	82.2	0.772	1.152	1.496
P61764	Syntaxin-binding protein 1	STXBP1	4	3	67.5	0.772	0.984	1.242
Q9Y333	U6 snRNA-associated Sm-like protein LSm2	LSM2	7	7	10.8	0.772	0.865	1.103
P32119	Peroxiredoxin-2	PRDX2	16	15	21.9	0.772	0.405	0.565
Q16134	Electron transfer flavoprotein-ubiquinone oxidoreductase	ETFDH	9	9	68.5	0.772	0.36	0.452
Q01085	Nucleolysin TIAR	TIAL1	16	11	41.6	0.773	0.981	1.209
Q15018	BRISC complex subunit Abraxas 2	ABRAXAS2	5	5	46.9	0.773	0.708	0.958
Q8NBU5	ATPase family AAA domain-containing protein 1	ATAD1	8	8	40.7	0.774	1.008	1.283
P07237	Protein disulfide-isomerase	P4HB	46	45	57.1	0.774	1.024	1.246
Q8WXI9	Transcriptional repressor p66-beta	GATAD2B	14	13	65.2	0.774	0.96	1.24
P36578	60S rib	RPL4	34	34	47.7	0.774	0.954	1.143	Acetyl [N-Term]
Q14344	Guanine nucleotide-binding protein subunit alpha-13	GNA13	10	9	44	0.774	0.875	1.12
P49427	Ubiquitin-conjugating enzyme E2 R1	CDC34	1	1	26.7	0.774	0.849	1.098
Q14671	Pumilio homolog 1	PUM1	17	13	126.4	0.774	0.808	1.043
Q6P3W7	SCY1-like protein 2	SCYL2	14	14	103.6	0.774	0.674	0.871
Q9HCN4	GPN-loop GTPase 1	GPN1	2	2	41.7	0.775	1.311	1.636
O00124	UBX domain-containing protein 8	UBXN8	1	1	30.5	0.775	0.976	1.286
Q06124	Tyr	PTPN11	26	26	68.4	0.775	0.978	1.25
P49590	Probable histidine--tRNA ligase	HARS2	12	6	56.9	0.775	0.895	1.178
P36507	Dual specificity mitogen-activated protein kinase kinase 2	MAP2K2	12	7	44.4	0.775	0.778	0.996
Q9ULP9	TBC1 domain family member 24	TBC1D24	4	4	62.9	0.775	0.725	0.943
P62873	Guanine nucleotide-binding protein G(I)/G(S)/G(T) subunit beta-1	GNB1	15	10	37.4	0.775	0.677	0.909	Acetyl [N-Term]
Q92990	Glomulin	GLMN	4	4	68.2	0.775	0.64	0.898
Q9Y679	Ancient ubiquitous protein 1	AUP1	8	8	53	0.775	0.651	0.784
P56385	ATP synthase subunit e	ATP5I	4	4	7.9	0.775	0.536	0.772
P32929	Cystathionine gamma-lyase	CTH	11	11	44.5	0.775	0.521	0.753
P04899	Guanine nucleotide-binding protein G(i) subunit alpha-2	GNAI2	15	9	40.4	0.776	1.146	1.495
Q5JPH6	Probable glutamate--tRNA ligase	EARS2	12	12	58.7	0.776	0.932	1.278
Q9NU22	Midasin	MDN1	26	26	632.4	0.776	0.892	1.149	Acetyl [N-Term]
Q96B49	Mitochondrial import receptor subunit TOM6 homolog	TOMM6	2	2	8	0.777	1.142	1.539	Acetyl [N-Term]
P47897	Glutamine--tRNA ligase	QARS	40	39	87.7	0.777	0.872	1.148	Acetyl [N-Term]
O95104	Splicing factor	SCAF4	7	6	125.8	0.777	1.015	1.133	Acetyl [N-Term]
Q12824	SWI/SNF-related matrix-associated actin-dependent regulator of chromatin subfamily B member 1	SMARCB1	12	12	44.1	0.777	0.905	1.101
Q8WUD1	Ras-related protein Rab-2B	RAB2B	8	1	24.2	0.777	0.852	1.064
Q8IYB7	DIS3-like exonuclease 2	DIS3L2	9	9	99.2	0.777	0.676	0.991
Q3MHD2	Protein LSM12 homolog	LSM12	5	5	21.7	0.777	0.784	0.938	Acetyl [N-Term]
Q7Z7F0	UPF0469 protein KIAA0907	KIAA0907	3	3	64.8	0.778	1.19	1.53	Acetyl [N-Term]
Q96EH3	Mitochondrial assembly of rib	MALSU1	3	3	26.2	0.778	0.98	1.259
O75533	Splicing factor 3B subunit 1	SF3B1	60	60	145.7	0.778	0.867	1.073
Q86YP4	Transcriptional repressor p66-alpha	GATAD2A	17	16	68	0.778	0.645	0.811
Q02978	Mitochondrial 2-oxoglutarate/malate carrier protein	SLC25A11	14	14	34	0.778	0.482	0.778	Acetyl [N-Term]
A5PLN9	Trafficking protein particle complex subunit 13	TRAPPC13	1	1	46.5	0.778	0.482	0.64
Q14493	Histone RNA hairpin-binding protein	SLBP	4	4	31.3	0.779	1.297	1.204
P06746	DNA polymerase beta	POLB	2	2	38.2	0.779	0.735	1.068
O15126	Secretory carrier-associated membrane protein 1	SCAMP1	9	9	37.9	0.779	0.782	1.026	Acetyl [N-Term]
Q96SZ5	2-aminoethanethiol dioxygenase	ADO	6	6	29.7	0.779	0.669	0.922
Q9NZ01	Very-long-chain enoyl-CoA reductase	TECR	8	8	36	0.779	0.541	0.668
O14936	Peripheral plasma membrane protein CASK	CASK	22	22	105.1	0.779	0.401	0.526	Acetyl [N-Term]
Q9H1I8	Activating signal cointegrator 1 complex subunit 2	ASCC2	7	7	86.3	0.78	1.062	1.316
Q6Y7W6	GRB10-interacting GYF protein 2	GIGYF2	25	25	150	0.78	0.948	1.121	Acetyl [N-Term]
O00273	DNA fragmentation factor subunit alpha	DFFA	15	15	36.5	0.78	0.805	0.999	Acetyl [N-Term]
P55010	Eukaryotic translation initiation factor 5	EIF5	22	22	49.2	0.78	0.762	0.938
Q9BUI4	DNA-directed RNA polymerase III subunit RPC3	POLR3C	5	5	60.6	0.781	0.988	1.294
O60566	Mitotic checkpoint serine/threonine-protein kinase BUB1 beta	BUB1B	2	2	119.5	0.781	1.387	1.029
P04406	Glyceraldehyde-3-ph	GAPDH	27	27	36	0.781	0.717	0.937
P85298	Rho GTPase-activating protein 8	ARHGAP8	3	3	53.5	0.781	0.516	0.705	Acetyl [N-Term]
Q9NTK5	Obg-like ATPase 1	OLA1	24	24	44.7	0.782	1.025	1.31
P56182	Rib	RRP1	17	17	52.8	0.782	0.837	1.165
P26583	High mobility group protein B2	HMGB2	16	14	24	0.782	0.715	0.932
Q15833	Syntaxin-binding protein 2	STXBP2	20	19	66.4	0.782	0.714	0.915
P54252	Ataxin-3	ATXN3	5	5	41.8	0.782	0.62	0.86
Q9BQ04	RNA-binding protein 4B	RBM4B	13	2	40.1	0.782	0.608	0.837
P24941	Cyclin-dependent kinase 2	CDK2	9	8	33.9	0.783	1.551	1.489
Q96EZ8	Micr	MCRS1	1	1	51.8	0.783	0.989	1.158
P63241	Eukaryotic translation initiation factor 5A-1	EIF5A	17	17	16.8	0.783	0.826	1.09	Acetyl [N-Term]
Q6ZXV5	Transmembrane and TPR repeat-containing protein 3	TMTC3	3	3	103.9	0.783	0.757	1.063
P25325	3-mercaptopyruvate sulfurtransferase	MPST	14	14	33.2	0.783	0.795	1.036
Q15631	Translin	TSN	13	13	26.2	0.783	0.801	1.032	Acetyl [N-Term]
Q15717	ELAV-like protein 1	ELAVL1	15	15	36.1	0.783	0.754	0.964
Q9NXR1	Nuclear distribution protein nudE homolog 1	NDE1	1	1	38.8	0.783	0.601	0.924
P41236	Protein ph	PPP1R2	9	9	23	0.783	0.721	0.921
P50416	Carnitine O-palmitoyltransferase 1	CPT1A	18	18	88.3	0.783	0.577	0.736
O00418	Eukaryotic elongation factor 2 kinase	EEF2K	3	3	82.1	0.784	1.148	1.562
Q8NHZ8	Anaphase-promoting complex subunit CDC26	CDC26	1	1	9.8	0.784	1.085	1.414
P41091	Eukaryotic translation initiation factor 2 subunit 3	EIF2S3	22	22	51.1	0.784	1.019	1.307	Acetyl [N-Term]
Q9Y608	Leucine-rich repeat flightless-interacting protein 2	LRRFIP2	7	5	82.1	0.784	0.811	1.063
Q9HCG8	Pre-mRNA-splicing factor CWC22 homolog	CWC22	8	8	105.4	0.784	0.753	1.017
O95140	Mitofusin-2	MFN2	1	1	86.3	0.784	0.937	0.991
Q9H4L4	Sentrin-specific protease 3	SENP3	4	4	65	0.784	0.725	0.938
Q92793	CREB-binding protein	CREBBP	5	3	265.2	0.784	0.679	0.882
P62993	Growth factor receptor-bound protein 2	GRB2	15	15	25.2	0.785	1.274	1.537
Q96HN2	Aden	AHCYL2	12	3	66.7	0.785	0.88	1.122	Acetyl [N-Term]
Q9UKV3	Apoptotic chromatin condensation inducer in the nucleus	ACIN1	41	41	151.8	0.785	0.781	1.093
O75569	Interferon-inducible double-stranded RNA-dependent protein kinase activator A	PRKRA	14	14	34.4	0.785	0.757	0.991
Q8TCJ2	Dolichyl-diph	STT3B	13	12	93.6	0.785	0.64	0.767
P00966	Arginin	ASS1	25	25	46.5	0.785	0.416	0.473
Q3SYG4	Protein PTHB1	BBS9	1	1	99.2	0.786	1.079	1.374
P48634	Protein PRRC2A	PRRC2A	19	18	228.7	0.786	1.132	1.341
Q13243	Serine/arginine-rich splicing factor 5	SRSF5	9	8	31.2	0.786	0.87	1.119
O43290	U4/U6.U5 tri-snRNP-associated protein 1	SART1	32	32	90.2	0.786	0.878	1.098
Q9NWS0	PIH1 domain-containing protein 1	PIH1D1	8	8	32.3	0.786	0.848	1.054
O95425	Supervillin	SVIL	3	3	247.6	0.786	0.898	0.94
Q9UKG1	DCC-interacting protein 13-alpha	APPL1	11	11	79.6	0.786	0.473	0.577
Q96SU4	Oxysterol-binding protein-related protein 9	OSBPL9	7	7	83.1	0.787	0.874	1.071	Acetyl [N-Term]
P17980	26S proteasome regulatory subunit 6A	PSMC3	30	30	49.2	0.787	0.762	0.931	Acetyl [N-Term]
Q8TB69	Zinc finger protein 519	ZNF519	2	1	63	0.787	0.693	0.917
P12081	Histidine--tRNA ligase	HARS	25	19	57.4	0.788	1.204	1.529
Q5SRE5	Nucleoporin NUP188 homolog	NUP188	20	20	195.9	0.788	1.019	1.154
Q9H993	Protein-glutamate O-methyltransferase	ARMT1	12	12	51.1	0.788	0.735	0.951	Acetyl [N-Term]
P48729	Casein kinase I isoform alpha	CSNK1A1	12	11	38.9	0.788	0.729	0.926
Q8NCF5	NFATC2-interacting protein	NFATC2IP	4	4	45.8	0.788	0.779	0.885
P38646	Stress-70 protein	HSPA9	56	55	73.6	0.788	0.678	0.86
Q96FJ2	Dynein light chain 2	DYNLL2	4	2	10.3	0.789	0.971	1.336
Q9NVH2	Integrator complex subunit 7	INTS7	2	2	106.8	0.789	0.972	1.195
Q9NV31	U3 small nucleolar ribonucleoprotein protein IMP3	IMP3	6	6	21.8	0.789	0.911	1.15
Q9H2J4	Ph	PDCL3	9	9	27.6	0.789	0.975	1.078	Acetyl [N-Term]
Q9UKF6	Cleavage and polyadenylation specificity factor subunit 3	CPSF3	12	12	77.4	0.789	0.838	1.058	Acetyl [N-Term]
P11310	Medium-chain specific acyl-CoA dehydrogenase	ACADM	19	19	46.6	0.789	0.727	1.002
Q96ST3	Paired amphipathic helix protein Sin3a	SIN3A	34	34	145.1	0.789	0.766	0.967
O75683	Surfeit locus protein 6	SURF6	12	12	41.4	0.789	0.694	0.912
Q9Y2S2	Lambda-crystallin homolog	CRYL1	6	6	35.4	0.789	0.312	0.466
O14646	Chromodomain-helicase-DNA-binding protein 1	CHD1	13	12	196.6	0.79	1.228	1.554
Q92552	28S rib	MRPS27	14	14	47.6	0.79	0.951	1.296
Q9NRG9	Aladin	AAAS	11	11	59.5	0.79	0.943	1.277
Q13825	Methylglutaconyl-CoA hydratase	AUH	3	3	35.6	0.79	0.95	1.122
Q96DI7	U5 small nuclear ribonucleoprotein 40 kDa protein	SNRNP40	16	16	39.3	0.79	0.834	1.078
P41567	Eukaryotic translation initiation factor 1	EIF1	9	2	12.7	0.79	0.811	1.028	Acetyl [N-Term]
P20290	Transcription factor BTF3	BTF3	14	13	22.2	0.79	0.895	0.999
Q93009	Ubiquitin carboxyl-terminal hydrolase 7	USP7	50	50	128.2	0.79	0.71	0.953	Acetyl [N-Term]
Q6P9B6	TLD domain-containing protein 1	TLDC1	1	1	51	0.79	0.695	0.88
Q9BSF4	Mitochondrial import inner membrane translocase subunit Tim29	TIMM29	2	2	29.2	0.79	0.571	0.698
P54105	Methyl	CLNS1A	6	6	26.2	0.791	1.393	1.77
Q99943	1-acyl-sn-glycerol-3-ph	AGPAT1	1	1	31.7	0.791	0.714	0.965
Q5VTL8	Pre-mRNA-splicing factor 38B	PRPF38B	7	7	64.4	0.791	0.697	0.881
Q96S82	Ubiquitin-like protein 7	UBL7	1	1	40.5	0.791	0.855	0.849
Q9UEE9	Craniofacial development protein 1	CFDP1	8	8	33.6	0.792	0.865	1.045
O14964	Hepatocyte growth factor-regulated tyr	HGS	18	18	86.1	0.792	0.8	1.022
Q7Z4R8	UPF0669 protein C6orf120	C6orf120	1	1	20.8	0.792	0.66	0.817
Q9Y2H6	Fibronectin type-III domain-containing protein 3A	FNDC3A	10	10	131.8	0.792	0.604	0.721
Q6NW34	Nucleolus and neural progenitor protein	NEPRO	4	4	64.5	0.793	1.293	1.63
P18621	60S rib	RPL17	13	12	21.4	0.793	0.929	1.161
Q92917	G patch domain and KOW motifs-containing protein	GPKOW	11	11	52.2	0.793	0.813	1
O75438	NADH dehydrogenase [ubiquinone] 1 beta subcomplex subunit 1	NDUFB1	1	1	7	0.793	0.719	0.906
Q9H9Y6	DNA-directed RNA polymerase I subunit RPA2	POLR1B	12	12	128.1	0.793	0.985	0.892
P56937	3-keto-steroid reductase	HSD17B7	3	3	38.2	0.793	0.564	0.728
Q86W92	Liprin-beta-1	PPFIBP1	14	14	114	0.794	1.155	1.679	Acetyl [N-Term]
Q5SNT2	Transmembrane protein 201	TMEM201	4	4	72.2	0.794	1.215	1.397	Acetyl [N-Term]
P36405	ADP-rib	ARL3	7	7	20.4	0.794	1.067	1.384
Q9BUE0	Mediator of RNA polymerase II transcription subunit 18	MED18	2	2	23.6	0.794	1.026	1.241
P46779	60S rib	RPL28	9	9	15.7	0.794	0.949	1.168	Acetyl [N-Term]
Q0IIM8	TBC1 domain family member 8B	TBC1D8B	3	3	128.6	0.794	0.851	0.999
Q8TBZ6	tRNA methyltransferase 10 homolog A	TRMT10A	4	4	39.7	0.794	0.456	0.574	Acetyl [N-Term]
Q6QNY0	Biogenesis of lys	BLOC1S3	3	3	21.2	0.795	0.828	1.214
Q8IUR0	Trafficking protein particle complex subunit 5	TRAPPC5	2	2	20.8	0.795	0.906	1.206
P82933	28S rib	MRPS9	23	23	45.8	0.795	0.918	1.167
Q9Y221	60S rib	NIP7	8	8	20.4	0.795	0.911	1.024
O75400	Pre-mRNA-processing factor 40 homolog A	PRPF40A	26	23	108.7	0.795	0.803	0.995
Q9NWV8	BRISC and BRCA1-A complex member 1	BABAM1	5	5	36.5	0.795	0.696	0.888
Q9H553	Alpha-1	ALG2	2	2	47.1	0.795	0.705	0.863
Q71UI9	Histone H2A.V	H2AFV	6	4	13.5	0.796	0.951	1.371
Q9NQY0	Bridging integrator 3	BIN3	2	2	29.6	0.796	1.054	1.324
Q9H8H0	Nucleolar protein 11	NOL11	17	17	81.1	0.796	1.041	1.315	Acetyl [N-Term]
Q9H9B4	Sideroflexin-1	SFXN1	14	14	35.6	0.796	0.973	1.285	Acetyl [N-Term]
Q8N806	Putative E3 ubiquitin-protein ligase UBR7	UBR7	8	8	48	0.796	1.016	1.155
P29350	Tyr	PTPN6	11	11	67.5	0.796	0.759	1.113
P03915	NADH-ubiquinone oxidoreductase chain 5	MT-ND5	3	3	67	0.796	0.867	1.093
Q7L3T8	Probable proline--tRNA ligase	PARS2	2	2	53.2	0.796	0.82	1.055
P26599	Polypyrimidine tract-binding protein 1	PTBP1	27	24	57.2	0.796	0.807	0.99	Acetyl [N-Term]
Q13952	Nuclear transcription factor Y subunit gamma	NFYC	5	5	50.3	0.796	0.754	0.984
Q96QC0	Serine/threonine-protein ph	PPP1R10	11	11	99	0.796	0.767	0.962
O75347	Tubulin-specific chaperone A	TBCA	14	14	12.8	0.797	1.069	1.342
Q32P28	Prolyl 3-hydroxylase 1	P3H1	5	5	83.3	0.797	0.984	1.252
O75586	Mediator of RNA polymerase II transcription subunit 6	MED6	2	2	28.4	0.797	0.776	0.989
Q96M27	Protein PRRC1	PRRC1	10	10	46.7	0.797	0.644	0.816
P08574	Cytochrome c1	CYC1	10	10	35.4	0.798	1.332	1.964
P62861	40S rib	FAU	3	3	6.6	0.798	1.252	1.2
P10606	Cytochrome c oxidase subunit 5B	COX5B	8	8	13.7	0.798	0.797	1.162
Q9ULK4	Mediator of RNA polymerase II transcription subunit 23	MED23	5	5	156.4	0.798	0.914	1.145	Acetyl [N-Term]
P13073	Cytochrome c oxidase subunit 4 isoform 1	COX4I1	14	14	19.6	0.798	0.893	1.086
Q13889	General transcription factor IIH subunit 3	GTF2H3	3	3	34.4	0.798	0.869	1.071
Q9UNX3	60S rib	RPL26L1	9	1	17.2	0.798	0.668	0.861
Q6EEV4	DNA-directed RNA polymerase II subunit GRINL1A	POLR2M	1	1	15.1	0.799	0.811	1.339
A6NDU8	UPF0600 protein C5orf51	C5orf51	4	4	33.6	0.799	0.96	1.307	Acetyl [N-Term]
Q9HD42	Charged multivesicular body protein 1a	CHMP1A	8	8	21.7	0.799	1.036	1.173	Acetyl [N-Term]
O43920	NADH dehydrogenase [ubiquinone] iron-sulfur protein 5	NDUFS5	2	2	12.5	0.799	0.741	1.075
Q8WUA4	General transcription factor 3C polypeptide 2	GTF3C2	12	12	100.6	0.799	0.829	1.016	Acetyl [N-Term]
Q15814	Tubulin-specific chaperone C	TBCC	5	5	39.2	0.799	0.811	0.992
Q5RI15	Cytochrome c oxidase protein 20 homolog	COX20	2	2	13.3	0.799	0.61	0.782
Q9Y266	Nuclear migration protein nudC	NUDC	28	28	38.2	0.8	1.902	2.154
P37235	Hippocalcin-like protein 1	HPCAL1	10	10	22.3	0.8	1.485	1.823
O95834	Echinoderm microtubule-associated protein-like 2	EML2	11	11	70.6	0.8	1.341	1.787
A6NHR9	Structural maintenance of chrom	SMCHD1	44	44	226.2	0.8	0.99	1.313
Q9NRG7	Epimerase family protein SDR39U1	SDR39U1	2	2	34.7	0.8	1.172	1.282
Q969X6	U3 small nucleolar RNA-associated protein 4 homolog	UTP4	17	17	76.8	0.8	1.014	1.268
Q9NYH9	U3 small nucleolar RNA-associated protein 6 homolog	UTP6	18	18	70.1	0.8	0.987	1.246	Acetyl [N-Term]
Q7L9L4	MOB kinase activator 1B	MOB1B	8	8	25.1	0.8	0.962	1.199
Q8TED0	U3 small nucleolar RNA-associated protein 15 homolog	UTP15	19	19	58.4	0.8	0.946	1.182	Acetyl [N-Term]
O14929	Histone acetyltransferase type B catalytic subunit	HAT1	13	13	49.5	0.8	1.061	1.177	Acetyl [N-Term]
P30050	60S rib	RPL12	10	10	17.8	0.8	0.919	1.157
Q96BW5	Ph	PTER	7	7	39	0.8	0.698	1.083
O95983	Methyl-CpG-binding domain protein 3	MBD3	6	4	32.8	0.8	0.859	1.074
Q9BQG0	Myb-binding protein 1A	MYBBP1A	46	46	148.8	0.8	0.755	0.96
Q9ULC3	Ras-related protein Rab-23	RAB23	9	9	26.6	0.8	0.723	0.927	Acetyl [N-Term]
O60271	C-Jun-amino-terminal kinase-interacting protein 4	SPAG9	26	26	146.1	0.8	0.728	0.91	Acetyl [N-Term]
O95139	NADH dehydrogenase [ubiquinone] 1 beta subcomplex subunit 6	NDUFB6	8	8	15.5	0.8	0.713	0.889
Q9NY27	Serine/threonine-protein ph	PPP4R2	9	9	46.9	0.8	0.792	0.85
P61964	WD repeat-containing protein 5	WDR5	12	12	36.6	0.801	1.033	1.29
Q9Y4Y9	U6 snRNA-associated Sm-like protein LSm5	LSM5	3	3	9.9	0.801	0.899	1.204	Acetyl [N-Term]
P62424	60S rib	RPL7A	22	22	30	0.801	0.935	1.148
P49792	E3 SUMO-protein ligase RanBP2	RANBP2	104	103	358	0.801	0.893	1.127
Q96G25	Mediator of RNA polymerase II transcription subunit 8	MED8	3	3	29.1	0.801	0.911	1.104
O95487	Protein transport protein Sec24B	SEC24B	14	13	137.3	0.801	0.796	0.995	Acetyl [N-Term]
P28482	Mitogen-activated protein kinase 1	MAPK1	16	13	41.4	0.801	0.778	0.972	Acetyl [N-Term]
Q9Y6K0	Choline/ethanolamineph	CEPT1	2	2	46.5	0.801	0.666	0.793
Q13617	Cullin-2	CUL2	18	18	86.9	0.802	1.386	1.692
Q9BZE4	Nucleolar GTP-binding protein 1	GTPBP4	30	30	73.9	0.802	1.021	1.281
Q16539	Mitogen-activated protein kinase 14	MAPK14	8	8	41.3	0.802	0.964	1.217
P62316	Small nuclear ribonucleoprotein Sm D2	SNRPD2	11	11	13.5	0.802	0.937	1.186
Q02878	60S rib	RPL6	26	26	32.7	0.802	0.961	1.174
P62906	60S rib	RPL10A	14	14	24.8	0.802	0.918	1.163
P49756	RNA-binding protein 25	RBM25	26	26	100.1	0.802	0.894	1.091
Q9NZW5	MAGUK p55 subfamily member 6	MPP6	7	7	61.1	0.802	0.857	1.063	Acetyl [N-Term]
Q6UX04	Peptidyl-prolyl cis-trans isomerase CWC27 homolog	CWC27	7	7	53.8	0.802	1	1.013
Q15532	Protein SSXT	SS18	2	2	45.9	0.802	0.74	0.923
P82979	SAP domain-containing ribonucleoprotein	SARNP	11	11	23.7	0.802	0.706	0.771	Acetyl [N-Term]
Q9NRP4	Succinate dehydrogenase assembly factor 3	SDHAF3	1	1	14.6	0.802	0.627	0.687
Q86UV5	Ubiquitin carboxyl-terminal hydrolase 48	USP48	11	11	119	0.803	0.9	1.178
Q9Y2R9	28S rib	MRPS7	11	11	28.1	0.803	0.946	1.167
Q8N3C0	Activating signal cointegrator 1 complex subunit 3	ASCC3	16	16	251.3	0.803	0.875	1.134
P20674	Cytochrome c oxidase subunit 5A	COX5A	8	8	16.8	0.803	0.896	1.117
Q9P265	Disco-interacting protein 2 homolog B	DIP2B	13	13	171.4	0.803	0.766	1.04
O00217	NADH dehydrogenase [ubiquinone] iron-sulfur protein 8	NDUFS8	6	6	23.7	0.803	0.648	0.833
O95926	Pre-mRNA-splicing factor SYF2	SYF2	3	3	28.7	0.803	0.639	0.832	Acetyl [N-Term]
O94905	Erlin-2	ERLIN2	19	16	37.8	0.803	0.353	0.502
P11387	DNA topoisomerase 1	TOP1	41	41	90.7	0.804	1.292	1.608	Acetyl [N-Term]
P61513	60S rib	RPL37A	6	6	10.3	0.804	0.994	1.243
P49207	60S rib	RPL34	8	8	13.3	0.804	0.936	1.214
Q9UHR5	SAP30-binding protein	SAP30BP	7	7	33.9	0.804	0.929	1.2
Q9NVP1	ATP-dependent RNA helicase DDX18	DDX18	36	36	75.4	0.804	0.943	1.173
Q6P2Q9	Pre-mRNA-processing-splicing factor 8	PRPF8	96	96	273.4	0.804	0.889	1.111
Q92900	Regulator of nonsense transcripts 1	UPF1	43	43	124.3	0.804	0.736	0.912
O43847	Nardilysin	NRDC	17	17	131.5	0.805	1.661	2.068
O43929	Origin recognition complex subunit 4	ORC4	7	7	50.3	0.805	1.081	1.345
Q9NRY2	S	INIP	1	1	11.4	0.805	0.948	1.266
Q9Y4C8	Probable RNA-binding protein 19	RBM19	8	8	107.3	0.805	0.992	1.214
P61254	60S rib	RPL26	10	2	17.2	0.805	0.906	1.173
P32969	60S rib	RPL9	11	11	21.9	0.805	0.939	1.164
P62750	60S rib	RPL23A	16	16	17.7	0.805	0.914	1.153
Q96MG7	Non-structural maintenance of chrom	NSMCE3	3	3	34.3	0.805	0.852	1.132
P08237	ATP-dependent 6-ph	PFKM	34	31	85.1	0.805	0.923	1.101	Acetyl [N-Term]
O75663	TIP41-like protein	TIPRL	11	11	31.4	0.805	0.795	1.042
Q9BRD0	BUD13 homolog	BUD13	5	5	70.5	0.805	0.703	0.989
Q7Z417	Nuclear fragile X mental retardation-interacting protein 2	NUFIP2	17	17	76.1	0.805	0.847	0.854
O43688	Ph	PLPP2	1	1	32.6	0.805	0.707	0.813
Q9H0X9	Oxysterol-binding protein-related protein 5	OSBPL5	4	3	98.6	0.805	0.38	0.438
P08183	Multidrug resistance protein 1	ABCB1	10	9	141.4	0.805	0.304	0.358
P42345	Serine/threonine-protein kinase mTOR	MTOR	22	22	288.7	0.806	1.047	1.298
P07737	Profilin-1	PFN1	13	13	15	0.806	0.934	1.159	Acetyl [N-Term]
P18124	60S rib	RPL7	23	23	29.2	0.806	0.911	1.136	Acetyl [N-Term]
O75643	U5 small nuclear ribonucleoprotein 200 kDa helicase	SNRNP200	84	84	244.4	0.806	0.925	1.084
Q9BYN8	28S rib	MRPS26	11	11	24.2	0.806	0.898	1.074
Q12874	Splicing factor 3A subunit 3	SF3A3	27	27	58.8	0.806	0.882	1.063	Acetyl [N-Term]
Q9BTE1	Dynactin subunit 5	DCTN5	2	2	20.1	0.806	0.838	1.062	Acetyl [N-Term]
Q96HD1	Cysteine-rich with EGF-like domain protein 1	CRELD1	1	1	45.4	0.806	0.903	1.019
P49411	Elongation factor Tu	TUFM	31	31	49.5	0.806	0.749	1.014
Q8WUD4	Coiled-coil domain-containing protein 12	CCDC12	8	8	19.2	0.806	0.932	0.985	Acetyl [N-Term]
Q9NX14	NADH dehydrogenase [ubiquinone] 1 beta subcomplex subunit 11	NDUFB11	4	4	17.3	0.806	0.788	0.978
Q9GZU8	Protein FAM192A	FAM192A	3	3	28.9	0.806	0.763	0.753
O14974	Protein ph	PPP1R12A	27	27	115.2	0.807	1.049	1.342
P51398	28S rib	DAP3	13	13	45.5	0.807	0.971	1.224
Q9Y3U8	60S rib	RPL36	7	7	12.2	0.807	0.909	1.211
Q96A72	Protein mago nashi homolog 2	MAGOHB	12	1	17.3	0.807	0.958	1.195	Acetyl [N-Term]
P84098	60S rib	RPL19	10	10	23.5	0.807	0.866	1.131
Q9BW27	Nuclear pore complex protein Nup85	NUP85	15	15	75	0.807	0.893	1.106	Acetyl [N-Term]
P21127	Cyclin-dependent kinase 11B	CDK11B	22	22	92.7	0.807	0.857	1.052
O43676	NADH dehydrogenase [ubiquinone] 1 beta subcomplex subunit 3	NDUFB3	3	3	11.4	0.807	0.729	1.042
P42167	Lamina-associated polypeptide 2	TMPO	19	10	50.6	0.807	0.687	0.851
Q99598	Translin-associated protein X	TSNAX	18	18	33.1	0.808	0.934	1.129
O95777	U6 snRNA-associated Sm-like protein LSm8	LSM8	7	7	10.4	0.808	0.81	1.037	Acetyl [N-Term]
P45974	Ubiquitin carboxyl-terminal hydrolase 5	USP5	34	34	95.7	0.808	0.802	1	Acetyl [N-Term]
Q8NDF8	Non-canonical poly(A) RNA polymerase PAPD5	PAPD5	1	1	63.2	0.808	0.681	0.942
O00471	Exocyst complex component 5	EXOC5	7	6	81.8	0.808	0.664	0.808	Acetyl [N-Term]
Q3KQV9	UDP-N-acetylhex	UAP1L1	4	4	57	0.808	0.189	0.218
Q00688	Peptidyl-prolyl cis-trans isomerase FKBP3	FKBP3	18	18	25.2	0.809	1.05	1.499
P09669	Cytochrome c oxidase subunit 6C	COX6C	7	7	8.8	0.809	0.914	1.313
Q99848	Probable rRNA-processing protein EBP2	EBNA1BP2	16	16	34.8	0.809	1.123	1.291
Q15291	Retinoblastoma-binding protein 5	RBBP5	11	11	59.1	0.809	0.972	1.19
Q96F86	Enhancer of mRNA-decapping protein 3	EDC3	13	13	56	0.809	0.978	1.187
Q9Y2W1	Thyroid hormone receptor-associated protein 3	THRAP3	33	32	108.6	0.809	0.919	1.136
Q9NVV4	Poly(A) RNA polymerase	MTPAP	13	13	66.1	0.809	0.863	1.092
P51665	26S proteasome non-ATPase regulatory subunit 7	PSMD7	10	10	37	0.809	0.904	1.07
Q9UGJ1	Gamma-tubulin complex component 4	TUBGCP4	4	4	76	0.809	0.93	1.032
Q6IQ49	Protein SDE2 homolog	SDE2	4	4	49.7	0.809	0.83	1.021
P20020	Plasma membrane calcium-transporting ATPase 1	ATP2B1	28	14	138.7	0.809	0.678	0.947
Q92733	Proline-rich protein PRCC	PRCC	4	4	52.4	0.809	0.744	0.92
Q8IY67	Ribonucleoprotein PTB-binding 1	RAVER1	13	13	63.8	0.809	0.667	0.819	Acetyl [N-Term]
O43823	A-kinase anchor protein 8	AKAP8	13	13	76.1	0.809	0.573	0.725
Q12800	Alpha-globin transcription factor CP2	TFCP2	6	4	57.2	0.81	1.203	1.473
Q8TDN6	Rib	BRIX1	13	13	41.4	0.81	1.089	1.345
O15085	Rho guanine nucleotide exchange factor 11	ARHGEF11	1	1	167.6	0.81	0.622	1.091
P63261	Actin	ACTG1	26	2	41.8	0.81	0.85	1.049	Acetyl [N-Term; N-Term]
O15355	Protein ph	PPM1G	20	20	59.2	0.81	0.968	1.001
Q8N357	Solute carrier family 35 member F6	SLC35F6	1	1	40.2	0.81	0.543	0.686
P20339	Ras-related protein Rab-5A	RAB5A	9	6	23.6	0.81	0.531	0.683
Q96CS3	FAS-associated factor 2	FAF2	14	14	52.6	0.811	1.109	1.368
O95429	BAG family molecular chaperone regulator 4	BAG4	3	3	49.6	0.811	0.987	1.181
Q8IWV8	E3 ubiquitin-protein ligase UBR2	UBR2	4	4	200.4	0.811	0.916	1.13	Acetyl [N-Term]
Q96JP5	E3 ubiquitin-protein ligase ZFP91	ZFP91	3	3	63.4	0.811	0.692	0.995
P23511	Nuclear transcription factor Y subunit alpha	NFYA	3	3	36.9	0.811	0.782	0.979
Q71DI3	Histone H3.2	HIST2H3A	7	1	15.4	0.811	0.641	0.833
Q8WUY8	N-acetyltransferase 14	NAT14	1	1	21.6	0.812	7.962	9.09
O76094	Signal recognition particle subunit SRP72	SRP72	31	31	74.6	0.812	1.034	1.282	Acetyl [N-Term]
O95881	Thioredoxin domain-containing protein 12	TXNDC12	6	6	19.2	0.812	0.954	1.214
P05388	60S acidic rib	RPLP0	20	20	34.3	0.812	0.907	1.117
Q08378	Golgin subfamily A member 3	GOLGA3	33	33	167.3	0.812	0.735	0.919
O75153	Clustered mitochondria protein homolog	CLUH	38	38	146.6	0.812	0.843	0.831
Q9HAV4	Exportin-5	XPO5	24	24	136.2	0.813	2.287	2.553
P30041	Peroxiredoxin-6	PRDX6	19	19	25	0.813	1.178	1.355
P36871	Ph	PGM1	33	33	61.4	0.813	1.042	1.286
Q9BTE6	Alanyl-tRNA editing protein Aarsd1	AARSD1	17	17	45.5	0.813	1	1.229
Q9Y3D9	28S rib	MRPS23	12	12	21.8	0.813	0.944	1.136
O15514	DNA-directed RNA polymerase II subunit RPB4	POLR2D	8	8	16.3	0.813	0.913	1.123
Q9BUB7	Transmembrane protein 70	TMEM70	3	3	29	0.813	0.903	1.111
O43148	mRNA cap guanine-N7 methyltransferase	RNMT	21	21	54.8	0.813	0.867	1.017
Q9Y692	Glucocorticoid modulatory element-binding protein 1	GMEB1	3	3	62.6	0.813	0.823	0.986	Acetyl [N-Term]
Q8NHP8	Putative ph	PLBD2	7	7	65.4	0.813	0.544	0.765
P00387	NADH-cytochrome b5 reductase 3	CYB5R3	11	11	34.2	0.814	1.239	1.681
Q9UKN8	General transcription factor 3C polypeptide 4	GTF3C4	17	17	91.9	0.814	1.142	1.378
Q9UHB9	Signal recognition particle subunit SRP68	SRP68	30	30	70.7	0.814	1.051	1.337
P34932	Heat shock 70 kDa protein 4	HSPA4	62	57	94.3	0.814	1.062	1.31
O14497	AT-rich interactive domain-containing protein 1A	ARID1A	21	21	241.9	0.814	1.132	1.281
Q8WVB6	Chrom	CHTF18	6	5	107.3	0.814	1.015	1.25
Q9Y2R4	Probable ATP-dependent RNA helicase DDX52	DDX52	16	16	67.5	0.814	0.992	1.215	Acetyl [N-Term]
Q9Y2T2	AP-3 complex subunit mu-1	AP3M1	10	10	46.9	0.814	0.982	1.208
P35226	Polycomb complex protein BMI-1	BMI1	3	3	36.9	0.814	0.881	1.142
O60244	Mediator of RNA polymerase II transcription subunit 14	MED14	5	5	160.5	0.814	0.937	1.126
P55769	NHP2-like protein 1	SNU13	12	12	14.2	0.814	0.823	1.011	Acetyl [N-Term; N-Term]
P05114	Non-histone chrom	HMGN1	8	8	10.7	0.814	0.649	0.797
Q9H1Y0	Autophagy protein 5	ATG5	4	4	32.4	0.814	0.588	0.739
Q02543	60S rib	RPL18A	10	10	20.7	0.815	0.934	1.151
P61353	60S rib	RPL27	9	9	15.8	0.815	0.934	1.145
Q68CZ6	HAUS augmin-like complex subunit 3	HAUS3	3	3	69.6	0.815	0.797	1.052	Acetyl [N-Term]
Q8WVK2	U4/U6.U5 small nuclear ribonucleoprotein 27 kDa protein	SNRNP27	3	3	18.8	0.815	0.841	1.032
P68036	Ubiquitin-conjugating enzyme E2 L3	UBE2L3	10	10	17.9	0.815	0.784	0.963
Q9HD33	39S rib	MRPL47	6	6	29.4	0.815	0.773	0.957
Q9H9A5	CCR4-NOT transcription complex subunit 10	CNOT10	6	6	82.3	0.816	1.056	1.182
O76021	Rib	RSL1D1	42	42	54.9	0.816	0.964	1.181	Acetyl [N-Term]
Q13283	Ras GTPase-activating protein-binding protein 1	G3BP1	21	18	52.1	0.816	1.058	1.109	Acetyl [N-Term]
P30048	Thioredoxin-dependent peroxide reductase	PRDX3	9	9	27.7	0.816	0.774	1.06
Q6JQN1	Acyl-CoA dehydrogenase family member 10	ACAD10	2	2	118.8	0.816	0.713	1.029
P0DN76	Splicing factor U2AF 35 kDa subunit-like protein	U2AF1L5	12	12	27.9	0.816	0.787	0.957	Acetyl [N-Term]
Q9Y6N5	Sulfide:quinone oxidoreductase	SQOR	18	18	49.9	0.816	0.371	0.542
Q06330	Recombining binding protein suppressor of hairless	RBPJ	4	4	55.6	0.817	1.123	1.411
Q99538	Legumain	LGMN	5	5	49.4	0.817	0.883	1.387
Q9UBL3	Set1/Ash2 histone methyltransferase complex subunit ASH2	ASH2L	11	11	68.7	0.817	1.111	1.319
P12236	ADP/ATP translocase 3	SLC25A6	19	4	32.8	0.817	1.008	1.267	Acetyl [N-Term; N-Term]
P14868	Aspartate--tRNA ligase	DARS	33	33	57.1	0.817	1.021	1.23
Q6UXN9	WD repeat-containing protein 82	WDR82	8	8	35.1	0.817	0.945	1.17
P39023	60S rib	RPL3	29	29	46.1	0.817	0.95	1.163
Q9BZL1	Ubiquitin-like protein 5	UBL5	4	4	8.5	0.817	1.363	1.031
P12270	Nucleoprotein TPR	TPR	120	120	267.1	0.817	0.818	1.001	Acetyl [N-Term]
Q15311	RalA-binding protein 1	RALBP1	3	3	76	0.817	0.774	0.888
Q96CU9	FAD-dependent oxidoreductase domain-containing protein 1	FOXRED1	5	5	53.8	0.817	0.698	0.852
Q16890	Tumor protein D53	TPD52L1	3	3	22.4	0.817	0.593	0.818
Q8TBA6	Golgin subfamily A member 5	GOLGA5	11	11	83	0.817	0.617	0.734
Q15436	Protein transport protein Sec23A	SEC23A	19	17	86.1	0.817	0.554	0.732	Acetyl [N-Term]
P62891	60S rib	RPL39	1	1	6.4	0.818	1.165	1.425
Q9NQW6	Anillin	ANLN	8	8	124.1	0.818	1.713	1.423
Q96T76	MMS19 nucleotide excision repair protein homolog	MMS19	19	19	113.2	0.818	1.002	1.269	Acetyl [N-Term]
Q9UHX1	Poly(U)-binding-splicing factor PUF60	PUF60	28	28	59.8	0.818	0.998	1.229
Q8TB72	Pumilio homolog 2	PUM2	8	4	114.1	0.818	0.905	1.199
Q7Z569	BRCA1-associated protein	BRAP	5	5	67.3	0.818	0.953	1.163
P46777	60S rib	RPL5	19	19	34.3	0.818	0.914	1.111
Q14185	Dedicator of cytokinesis protein 1	DOCK1	6	5	215.2	0.818	0.875	1.07
Q5T3I0	G patch domain-containing protein 4	GPATCH4	7	7	50.4	0.818	0.756	0.983
Q9NP79	Vacuolar protein sorting-associated protein VTA1 homolog	VTA1	9	9	33.9	0.818	0.798	0.975	Acetyl [N-Term]
Q68CP9	AT-rich interactive domain-containing protein 2	ARID2	6	6	197.3	0.818	0.733	0.923
Q9BZG8	2-(3-amino-3-carboxypropyl)histidine synthase subunit 1	DPH1	1	1	48.8	0.818	0.654	0.734
Q9P246	Stromal interaction molecule 2	STIM2	2	2	83.9	0.819	1.008	1.26
Q9Y676	28S rib	MRPS18B	6	6	29.4	0.819	0.928	1.199
O60870	DNA/RNA-binding protein KIN17	KIN	7	7	45.3	0.819	0.968	1.181
P61599	N-alpha-acetyltransferase 20	NAA20	4	4	20.4	0.819	0.932	1.168
P18077	60S rib	RPL35A	12	12	12.5	0.819	0.972	1.166
O95167	NADH dehydrogenase [ubiquinone] 1 alpha subcomplex subunit 3	NDUFA3	3	3	9.3	0.819	0.803	1.059
O95299	NADH dehydrogenase [ubiquinone] 1 alpha subcomplex subunit 10	NDUFA10	15	15	40.7	0.819	0.785	0.949
A4D1E9	GTP-binding protein 10	GTPBP10	9	9	42.9	0.819	0.765	0.902
Q8N9N2	Activating signal cointegrator 1 complex subunit 1	ASCC1	5	5	45.5	0.82	1.068	1.399	Acetyl [N-Term]
P50613	Cyclin-dependent kinase 7	CDK7	3	3	39	0.82	1.015	1.176
Q14CX7	N-alpha-acetyltransferase 25	NAA25	22	22	112.2	0.82	0.884	1.078
Q96SB8	Structural maintenance of chrom	SMC6	4	4	126.2	0.82	0.848	1.056
O95163	Elongator complex protein 1	IKBKAP	23	23	150.2	0.82	0.81	0.995
P61163	Alpha-centractin	ACTR1A	12	9	42.6	0.82	0.825	0.991	Acetyl [N-Term]
Q8WXA9	Splicing regulatory glutamine/lysine-rich protein 1	SREK1	8	8	59.3	0.82	0.763	0.971
Q92783	Signal transducing adapter molecule 1	STAM	9	8	59.1	0.82	0.749	0.876
P56545	C-terminal-binding protein 2	CTBP2	14	9	48.9	0.82	0.691	0.867
Q9UNK0	Syntaxin-8	STX8	3	3	26.9	0.821	1.145	1.396
Q9NYB9	Abl interactor 2	ABI2	7	4	55.6	0.821	1.306	1.376	Acetyl [N-Term]
Q6P2C8	Mediator of RNA polymerase II transcription subunit 27	MED27	1	1	35.4	0.821	1.115	1.327
P40938	Replication factor C subunit 3	RFC3	11	11	40.5	0.821	1.107	1.289
P62829	60S rib	RPL23	15	15	14.9	0.821	0.937	1.229
Q01970	1-ph	PLCB3	38	38	138.7	0.821	0.832	1.165	Acetyl [N-Term]
O00291	Huntingtin-interacting protein 1	HIP1	6	5	116.1	0.821	0.9	1.114
Q13561	Dynactin subunit 2	DCTN2	18	18	44.2	0.821	0.732	0.874
O60884	DnaJ homolog subfamily A member 2	DNAJA2	17	17	45.7	0.822	0.893	1.062
O94927	HAUS augmin-like complex subunit 5	HAUS5	2	2	71.6	0.822	0.911	0.998
P62487	DNA-directed RNA polymerase II subunit RPB7	POLR2G	5	5	19.3	0.822	0.904	0.943
P56589	Peroxisomal biogenesis factor 3	PEX3	3	3	42.1	0.822	0.67	0.809
Q9H9P8	L-2-hydroxyglutarate dehydrogenase	L2HGDH	12	12	50.3	0.822	0.486	0.673
Q9HD67	Unconventional my	MYO10	1	1	237.2	0.822	0.528	0.642
O75953	DnaJ homolog subfamily B member 5	DNAJB5	1	1	39.1	0.823	1.642	2.957
P16885	1-ph	PLCG2	3	3	147.8	0.823	1.002	1.104	Acetyl [N-Term]
O95182	NADH dehydrogenase [ubiquinone] 1 alpha subcomplex subunit 7	NDUFA7	10	10	12.5	0.823	0.861	1.036
Q06265	Ex	EXOSC9	7	7	48.9	0.823	0.91	1.034
Q96ST2	Protein IWS1 homolog	IWS1	7	7	91.9	0.823	0.826	1.004
Q9Y6M9	NADH dehydrogenase [ubiquinone] 1 beta subcomplex subunit 9	NDUFB9	7	7	21.8	0.824	0.82	1.169
P41214	Eukaryotic translation initiation factor 2D	EIF2D	5	5	64.7	0.824	0.898	1.108
Q4U2R6	39S rib	MRPL51	2	2	15.1	0.824	0.878	1.028
Q8WTV0	Scavenger receptor class B member 1	SCARB1	3	3	60.8	0.824	0.873	0.891
Q9BU23	Lipase maturation factor 2	LMF2	2	2	79.6	0.824	0.788	0.871
P11177	Pyruvate dehydrogenase E1 component subunit beta	PDHB	15	15	39.2	0.824	0.596	0.801
Q9NVS9	Pyridoxine-5'-ph	PNPO	8	8	30	0.824	0.466	0.625
O43156	TELO2-interacting protein 1 homolog	TTI1	4	4	122	0.825	1.043	1.321
Q71SY5	Mediator of RNA polymerase II transcription subunit 25	MED25	3	3	78.1	0.825	1.158	1.178
Q00169	Ph	PITPNA	8	7	31.8	0.825	0.932	1.096
O15042	U2 snRNP-associated SURP motif-containing protein	U2SURP	37	37	118.2	0.825	0.915	1.079	Acetyl [N-Term]
Q13541	Eukaryotic translation initiation factor 4E-binding protein 1	EIF4EBP1	5	5	12.6	0.825	0.551	0.741	Acetyl [N-Term]
P21397	Amine oxidase [flavin-containing] A	MAOA	12	10	59.6	0.825	0.454	0.672
Q14019	Coact	COTL1	11	11	15.9	0.826	3.42	3.859
Q14103	Heterogeneous nuclear ribonucleoprotein D0	HNRNPD	19	18	38.4	0.826	1.065	1.259
Q06830	Peroxiredoxin-1	PRDX1	18	14	22.1	0.826	0.976	1.195
Q9BRX2	Protein pelota homolog	PELO	8	8	43.3	0.826	0.937	1.116
P30876	DNA-directed RNA polymerase II subunit RPB2	POLR2B	34	34	133.8	0.826	0.921	1.115
Q13564	NEDD8-activating enzyme E1 regulatory subunit	NAE1	15	15	60.2	0.826	0.834	1.01
O00429	Dynamin-1-like protein	DNM1L	34	34	81.8	0.826	0.796	0.95
P29218	In	IMPA1	11	11	30.2	0.827	1.809	2.301
P84085	ADP-rib	ARF5	11	5	20.5	0.827	1.213	1.47
Q92934	Bcl2-associated agonist of cell death	BAD	1	1	18.4	0.827	1.232	1.355
P13797	Plastin-3	PLS3	31	28	70.8	0.827	0.9	1.082	Acetyl [N-Term]
P31689	DnaJ homolog subfamily A member 1	DNAJA1	24	23	44.8	0.827	1.204	1.081
O75528	Transcriptional adapter 3	TADA3	4	3	48.9	0.827	0.851	1.03
Q8WUQ7	Cactin	CACTIN	3	3	88.6	0.827	0.827	1
Q9Y295	Developmentally-regulated GTP-binding protein 1	DRG1	21	20	40.5	0.827	0.82	0.985
Q9BZX2	Uridine-cytidine kinase 2	UCK2	7	7	29.3	0.827	1.21	0.944	Acetyl [N-Term]
P35813	Protein ph	PPM1A	10	8	42.4	0.827	0.644	0.832
O43752	Syntaxin-6	STX6	4	4	29.2	0.828	1.406	1.607
Q92785	Zinc finger protein ubi-d4	DPF2	9	9	44.1	0.828	0.961	1.16	Acetyl [N-Term]
P62917	60S rib	RPL8	15	15	28	0.828	0.877	1.117
Q9Y3B4	Splicing factor 3B subunit 6	SF3B6	5	5	14.6	0.828	0.927	1.083
Q9H8Y8	Golgi reassembly-stacking protein 2	GORASP2	12	11	47.1	0.828	0.8	1.019
P53609	Geranylgeranyl transferase type-1 subunit beta	PGGT1B	5	5	42.3	0.828	0.871	1.005
Q9BTV4	Transmembrane protein 43	TMEM43	18	18	44.8	0.828	0.664	0.808	Acetyl [N-Term]
Q9P0T7	Transmembrane protein 9	TMEM9	1	1	20.6	0.828	0.589	0.591
P02686	Myelin basic protein	MBP	2	2	33.1	0.828	0.447	0.472
Q9H8H2	Probable ATP-dependent RNA helicase DDX31	DDX31	6	6	94	0.829	1.069	1.289
P42766	60S rib	RPL35	6	6	14.5	0.829	1.03	1.242
O75380	NADH dehydrogenase [ubiquinone] iron-sulfur protein 6	NDUFS6	5	5	13.7	0.829	0.774	1.073
Q13595	Transformer-2 protein homolog alpha	TRA2A	7	5	32.7	0.829	0.929	1.056
Q8NAV1	Pre-mRNA-splicing factor 38A	PRPF38A	2	2	37.5	0.829	0.806	0.985
Q9NUL7	Probable ATP-dependent RNA helicase DDX28	DDX28	5	5	59.5	0.829	0.855	0.973
Q8N1G4	Leucine-rich repeat-containing protein 47	LRRC47	26	26	63.4	0.829	0.738	0.89	Acetyl [N-Term]
Q7Z6E9	E3 ubiquitin-protein ligase RBBP6	RBBP6	8	8	201.4	0.83	1.087	1.31
Q96EL3	39S rib	MRPL53	6	6	12.1	0.83	0.931	1.127
P60510	Serine/threonine-protein ph	PPP4C	8	7	35.1	0.83	0.868	1.038
P42696	RNA-binding protein 34	RBM34	10	10	48.5	0.83	0.901	1.031
O43678	NADH dehydrogenase [ubiquinone] 1 alpha subcomplex subunit 2	NDUFA2	7	7	10.9	0.83	0.752	1.015
Q9Y3B7	39S rib	MRPL11	10	10	20.7	0.83	0.857	0.991
Q86Y39	NADH dehydrogenase [ubiquinone] 1 alpha subcomplex subunit 11	NDUFA11	5	5	14.8	0.83	0.756	0.987
P23246	Splicing factor	SFPQ	36	35	76.1	0.83	0.826	0.986
Q9UGI8	Testin	TES	25	25	48	0.83	0.813	0.976
P01111	GTPase NRas	NRAS	8	1	21.2	0.83	0.714	0.959
Q8NEY8	Periphilin-1	PPHLN1	10	10	52.7	0.83	0.752	0.906
Q14204	Cytoplasmic dynein 1 heavy chain 1	DYNC1H1	204	204	532.1	0.83	0.754	0.892	Acetyl [N-Term]
P50148	Guanine nucleotide-binding protein G(q) subunit alpha	GNAQ	7	4	42.1	0.83	0.58	0.754
Q99873	Protein arginine N-methyltransferase 1	PRMT1	25	25	41.5	0.831	1.234	1.515
Q9UJV9	Probable ATP-dependent RNA helicase DDX41	DDX41	12	12	69.8	0.831	0.834	1.03
Q96BJ3	Axin interactor	AIDA	6	6	35	0.831	0.696	0.864
Q8N5G0	Small integral membrane protein 20	SMIM20	1	1	7.7	0.831	0.553	0.817
Q96IJ6	Mann	GMPPA	6	6	46.3	0.831	0.611	0.742
P48507	Glutamate--cysteine ligase regulatory subunit	GCLM	5	5	30.7	0.832	0.877	1.132
Q9UJW0	Dynactin subunit 4	DCTN4	7	7	52.3	0.832	0.804	0.966	Acetyl [N-Term]
Q9Y388	RNA-binding motif protein	RBMX2	3	3	37.3	0.832	0.89	0.805
Q9HCU5	Prolactin regulatory element-binding protein	PREB	10	10	45.4	0.832	0.576	0.724
P09234	U1 small nuclear ribonucleoprotein C	SNRPC	5	5	17.4	0.833	0.881	1.085
Q9Y2R5	28S rib	MRPS17	5	5	14.5	0.833	0.833	1.059
P62280	40S rib	RPS11	14	14	18.4	0.833	0.98	1.047
Q96DV4	39S rib	MRPL38	11	11	44.6	0.833	0.866	1.039
Q15393	Splicing factor 3B subunit 3	SF3B3	54	54	135.5	0.833	0.895	1.005
Q99798	Aconitate hydratase	ACO2	36	36	85.4	0.833	0.343	0.387
Q9NW13	RNA-binding protein 28	RBM28	27	27	85.7	0.834	1.474	1.767
P55786	Puromycin-sensitive aminopeptidase	NPEPPS	48	48	103.2	0.834	1.304	1.655
Q9NSD9	Phenylalanine--tRNA ligase beta subunit	FARSB	24	24	66.1	0.834	1.127	1.386
Q9H7E9	UPF0488 protein C8orf33	C8orf33	8	8	25	0.834	1.012	1.364	Acetyl [N-Term]
Q7Z2E3	Aprataxin	APTX	3	3	40.7	0.834	1.069	1.314
Q7L014	Probable ATP-dependent RNA helicase DDX46	DDX46	62	62	117.3	0.834	0.977	1.172
P55081	Microfibrillar-associated protein 1	MFAP1	11	10	51.9	0.834	0.803	0.962
Q9BUH6	Protein PAXX	C9orf142	7	7	21.6	0.834	0.783	0.941	Acetyl [N-Term]
Q96ED9	Protein Hook homolog 2	HOOK2	7	7	83.2	0.834	0.656	0.787
Q2TAY7	WD40 repeat-containing protein SMU1	SMU1	20	20	57.5	0.835	1.04	1.22	Acetyl [N-Term]
Q9NUU7	ATP-dependent RNA helicase DDX19A	DDX19A	24	6	53.9	0.835	0.982	1.182	Acetyl [N-Term]
P33527	Multidrug resistance-associated protein 1	ABCC1	21	20	171.5	0.835	0.941	1.161
P14678	Small nuclear ribonucleoprotein-associated proteins B and B'	SNRPB	7	7	24.6	0.835	0.89	1.157
P62318	Small nuclear ribonucleoprotein Sm D3	SNRPD3	4	4	13.9	0.835	0.928	1.111
O95628	CCR4-NOT transcription complex subunit 4	CNOT4	2	2	63.5	0.835	0.916	1.025
Q75QN2	Integrator complex subunit 8	INTS8	2	2	113	0.835	0.808	1.011
Q5T9A4	ATPase family AAA domain-containing protein 3B	ATAD3B	26	9	72.5	0.835	0.806	0.975
Q8TEA8	D-tyr	DTD1	7	7	23.4	0.835	0.7	0.869
Q13618	Cullin-3	CUL3	32	32	88.9	0.835	0.715	0.842
P61313	60S rib	RPL15	12	12	24.1	0.836	0.974	1.166
Q14807	Kinesin-like protein KIF22	KIF22	1	1	73.2	0.836	1.179	1.152
P49821	NADH dehydrogenase [ubiquinone] flavoprotein 1	NDUFV1	19	19	50.8	0.836	0.723	0.953
Q14202	Zinc finger MYM-type protein 3	ZMYM3	6	4	152.3	0.836	0.678	0.858
Q8N1F8	Serine/threonine-protein kinase 11-interacting protein	STK11IP	1	1	121.3	0.836	0.753	0.843
Q96KC8	DnaJ homolog subfamily C member 1	DNAJC1	2	2	63.8	0.836	0.695	0.783
P05089	Arginase-1	ARG1	2	2	34.7	0.836	0.574	0.761
P57076	UPF0769 protein C21orf59	C21orf59	4	4	33.2	0.837	1.772	2.117
Q9H6Y2	WD repeat-containing protein 55	WDR55	6	6	42	0.837	1.576	1.854
Q9Y5S9	RNA-binding protein 8A	RBM8A	8	8	19.9	0.837	1.017	1.216	Acetyl [N-Term]
Q6P1L8	39S rib	MRPL14	4	4	15.9	0.837	0.869	1.048
Q9BQ48	39S rib	MRPL34	1	1	10.2	0.837	0.887	1.047
P09651	Heterogeneous nuclear ribonucleoprotein A1	HNRNPA1	27	22	38.7	0.837	0.83	0.991
Q9H1E5	Thioredoxin-related transmembrane protein 4	TMX4	1	1	38.9	0.837	0.825	0.986
O14773	Tripeptidyl-peptidase 1	TPP1	4	4	61.2	0.837	0.682	0.956
O60333	Kinesin-like protein KIF1B	KIF1B	8	3	204.3	0.837	0.574	0.822
Q14145	Kelch-like ECH-associated protein 1	KEAP1	3	3	69.6	0.837	0.582	0.713
Q7KZ85	Transcription elongation factor SPT6	SUPT6H	35	35	198.9	0.838	0.951	1.125
Q9Y2Q9	28S rib	MRPS28	6	6	20.8	0.838	0.879	1.055
Q6P1J9	Parafibromin	CDC73	20	20	60.5	0.838	0.845	1.008	Acetyl [N-Term]
P28702	Retinoic acid receptor RXR-beta	RXRB	4	4	56.9	0.838	0.837	0.999
Q07955	Serine/arginine-rich splicing factor 1	SRSF1	16	16	27.7	0.838	0.833	0.994
P11766	Alcohol dehydrogenase class-3	ADH5	15	15	39.7	0.838	0.797	0.955
P08047	Transcription factor Sp1	SP1	4	4	80.6	0.838	0.954	0.914	Acetyl [N-Term]
Q9H0E9	Bromodomain-containing protein 8	BRD8	3	3	135.3	0.838	0.761	0.908
Q93050	V-type proton ATPase 116 kDa subunit a isoform 1	ATP6V0A1	15	15	96.4	0.838	0.677	0.808
A2RRP1	Neuroblastoma-amplified sequence	NBAS	13	13	268.4	0.838	0.623	0.732
O94925	Glutaminase kidney isoform	GLS	14	14	73.4	0.838	0.415	0.541
O75694	Nuclear pore complex protein Nup155	NUP155	33	33	155.1	0.839	0.854	1.048
Q13257	Mitotic spindle assembly checkpoint protein MAD2A	MAD2L1	7	7	23.5	0.839	1.086	0.938
Q96GA3	Protein LTV1 homolog	LTV1	2	2	54.8	0.84	1.488	1.231
Q9Y570	Protein ph	PPME1	16	16	42.3	0.84	0.954	1.187
P62888	60S rib	RPL30	9	9	12.8	0.84	0.958	1.141
P82650	28S rib	MRPS22	18	18	41.3	0.84	0.899	1.138
P35270	Sepiapterin reductase	SPR	9	9	28	0.84	0.853	1.118
Q8N1F7	Nuclear pore complex protein Nup93	NUP93	42	42	93.4	0.84	1.015	1.117	Acetyl [N-Term]
Q96CS2	HAUS augmin-like complex subunit 1	HAUS1	2	2	31.8	0.84	0.8	1.105
Q9Y639	Neuroplastin	NPTN	5	5	44.4	0.84	0.859	1.049
P68133	Actin	ACTA1	15	2	42	0.84	0.835	1.031
Q92930	Ras-related protein Rab-8B	RAB8B	5	2	23.6	0.84	0.787	0.966
O75251	NADH dehydrogenase [ubiquinone] iron-sulfur protein 7	NDUFS7	6	6	23.5	0.84	0.623	0.832
Q9BQ61	Uncharacterized protein C19orf43	C19orf43	10	10	18.4	0.84	0.646	0.746
Q8WUK0	Ph	PTPMT1	4	4	22.8	0.84	0.599	0.712	Acetyl [N-Term]
P62875	DNA-directed RNA polymerases I	POLR2L	3	3	7.6	0.841	0.923	1.132
Q13123	Protein Red	IK	19	19	65.6	0.841	1.028	1.096
P55036	26S proteasome non-ATPase regulatory subunit 4	PSMD4	12	9	40.7	0.841	0.845	1.006
Q00839	Heterogeneous nuclear ribonucleoprotein U	HNRNPU	53	52	90.5	0.841	0.816	0.957
Q00610	Clathrin heavy chain 1	CLTC	94	94	191.5	0.841	0.79	0.888	Acetyl [N-Term]
Q9H8Y5	Ankyrin repeat and zinc finger domain-containing protein 1	ANKZF1	3	3	80.9	0.841	0.638	0.788
Q15637	Splicing factor 1	SF1	18	18	68.3	0.842	1.203	1.271	Acetyl [N-Term]
Q86TI2	Dipeptidyl peptidase 9	DPP9	18	18	98.2	0.842	0.928	1.072
Q9Y6M7	Sodium bicarbonate cotransporter 3	SLC4A7	3	3	136	0.842	0.904	1.018
P14854	Cytochrome c oxidase subunit 6B1	COX6B1	5	5	10.2	0.842	0.849	1.012
O00567	Nucleolar protein 56	NOP56	39	39	66	0.842	0.788	0.958
Q15843	NEDD8	NEDD8	3	3	9.1	0.842	0.776	0.935
Q8IUR7	Armadillo repeat-containing protein 8	ARMC8	5	5	75.5	0.842	0.768	0.91
Q86YS7	C2 domain-containing protein 5	C2CD5	4	4	110.4	0.842	0.671	0.852
P16220	Cyclic AMP-responsive element-binding protein 1	CREB1	5	3	36.7	0.842	0.663	0.771
Q05655	Protein kinase C delta type	PRKCD	10	10	77.5	0.843	2.412	2.777
Q53HL2	Borealin	CDCA8	4	4	31.3	0.843	1.533	1.276
Q9BTA9	WW domain-containing adapter protein with coiled-coil	WAC	4	4	70.7	0.843	0.789	0.998
Q14147	Probable ATP-dependent RNA helicase DHX34	DHX34	1	1	128	0.843	0.821	0.973
P03905	NADH-ubiquinone oxidoreductase chain 4	MT-ND4	2	2	51.5	0.843	0.746	0.909
Q9GZZ9	Ubiquitin-like modifier-activating enzyme 5	UBA5	10	10	44.8	0.843	0.658	0.843
O00442	RNA 3'-terminal ph	RTCA	9	9	39.3	0.843	0.646	0.824
P55884	Eukaryotic translation initiation factor 3 subunit B	EIF3B	33	33	92.4	0.844	1.07	1.207	Acetyl [N-Term]
Q9BTX1	Nucleoporin NDC1	NDC1	8	8	76.3	0.844	0.93	1.099
Q9NZ32	Actin-related protein 10	ACTR10	4	4	46.3	0.844	0.787	0.923
Q14331	Protein FRG1	FRG1	8	8	29.2	0.844	0.677	0.716
Q92817	Envoplakin	EVPL	16	16	231.5	0.845	1.273	1.392
P60891	Rib	PRPS1	12	6	34.8	0.845	1.213	1.294
P62899	60S rib	RPL31	8	8	14.5	0.845	0.948	1.122
Q9H871	Protein RMD5 homolog A	RMND5A	1	1	44	0.845	0.914	1.081
Q9Y2X3	Nucleolar protein 58	NOP58	25	25	59.5	0.845	0.853	0.995
O43674	NADH dehydrogenase [ubiquinone] 1 beta subcomplex subunit 5	NDUFB5	4	4	21.7	0.845	0.937	0.875
O00148	ATP-dependent RNA helicase DDX39A	DDX39A	23	10	49.1	0.845	0.628	0.744	Acetyl [N-Term]
Q7L5Y1	Mitochondrial enolase superfamily member 1	ENOSF1	3	3	49.8	0.846	1.543	1.613
Q13206	Probable ATP-dependent RNA helicase DDX10	DDX10	15	15	100.8	0.846	1.477	1.555
Q13107	Ubiquitin carboxyl-terminal hydrolase 4	USP4	5	3	108.5	0.846	1.078	1.279
P68431	Histone H3.1	HIST1H3A	7	1	15.4	0.846	0.89	1.033
Q8TBC4	NEDD8-activating enzyme E1 catalytic subunit	UBA3	14	14	51.8	0.846	0.817	1.032	Acetyl [N-Term]
Q99436	Proteasome subunit beta type-7	PSMB7	11	11	29.9	0.846	0.861	1.021
Q9BTC8	Metastasis-associated protein MTA3	MTA3	13	5	67.5	0.846	0.808	1.007
[truncated: 4,128 more rows]

## Sheet: Table S3
Table S3: Binary abundance ratio of the major cell surface MGL binding proteins in HCT116 and HT29 cells compared to LS174T. Blank cells: proteins not identified.
UniProt Entry	Protein names	Gene names	HT29/LS174T	HCT116/LS174T
Q92896	Golgi apparatus protein 1	GLG1	1.764	1.89
P08581	Hepatocyte growth factor receptor	MET	1.476	1.246
Q92673	Sortilin-related receptor	SORL1	1.362	0.837
P05556	Integrin beta-1	ITGB1	1.117	1.299
Q13308	Inactive tyrosine-protein kinase 7	PTK7	1.768	4.032
Q9P2B2	Prostaglandin F2 receptor negative regulator	PTGFRN	0.432	0.833
O75054	Immunoglobulin superfamily member 3	IGSF3
P26006	Integrin alpha-3	ITGA3	2.426	5.701
P10586	Receptor-type tyrosine-protein phosphatase F	PTPRF	0.82	0.68
Q6ZRP7	Sulfhydryl oxidase 2	QSOX2	2.06	1.524
Q8NBJ4	Golgi membrane protein 1	GOLM1	2.119	1.699
P02786	Transferrin receptor protein 1	TFRC	1.184	1.027
P20023	Complement receptor type 2	CR2
P05023	Sodium/potassium-transporting ATPase subunit alpha-1	ATP1A1	0.794	0.839
P51572	B-cell receptor-associated protein 31	BCAP31	2.285	0.809
O75369	Filamin-B	FLNB	1.399	0.616
Q15262	Receptor-type tyrosine-protein phosphatase kappa	PTPRK
P08195	4F2 cell-surface antigen heavy chain	SLC3A2	0.947	0.869
P15529	Membrane cofactor protein	CD46	0.87	0.521
P11279	Lysosome-associated membrane glycoprotein 1	LAMP1	1.079	0.527
